# Supplementary material for: Evidence for Digital Mental Health Assessment Tools in the Post–COVID-19 Era: Protocol for a Systematic Review on Diagnostic Accuracy Across Age Groups
Source: JMIR Res Protoc. 2026 Jan 5;15:e73492. doi: 10.2196/73492 (PMC12768427; doi:10.2196/73492)
Supplement: Multimedia Appendix 2 [file resprot-v15-e73492-s002.xlsx]

## Sheet: ctg-studies
NCT Number	Study Title	Study URL	Study Status	Brief Summary	Conditions	Interventions	Primary Outcome Measures	Secondary Outcome Measures	Other Outcome Measures	Sponsor	Collaborators	Study Type
NCT06451549	Clinical Investigation of Syndi	https://clinicaltrials.gov/study/NCT06451549	NOT_YET_RECRUITING	Mental health concerns are a growing global concern, but support can still be difficult to access. Digital health technologies can help people access support, but with over 10,000 mental health apps available, it can be difficult to choose one that is safe, effective, and personalised. Syndi is a digital health platform that uses a machine learning system to provide personalised recommendations o…	Mental Health Issue|Depression|Anxiety	DEVICE: Syndi recommender system for mental health apps	Depression Severity, Score on the Patient Health Questionnaire-9 (PHQ-9), total scores range from 0 to 27 (higher scores indicate more severe depression), 2 weeks and 3 months post-baseline	Anxiety Severity, Score on the Generalised Anxiety Disorder-7 (GAD-7), total scores range from 0 to 21 (higher scores indicate more severe anxiety), 2 weeks and 3 months post-baseline|Mental Wellbeing, Score on the Short Warwick-Edinburgh Mental Wellbeing Scale (SWEMWBS), total scores range from 7 to 35 (higher scores indicate better wellbeing), 2 weeks and 3 months post-baseline|Functional Impai…		Newcastle University	Cornwall Partnership NHS Foundation Trust|University of Plymouth	INTERVENTIONAL
NCT05382416	Evaluation of the SHARE! Peer Toolkit Training	https://clinicaltrials.gov/study/NCT05382416	COMPLETED	SHARE! the Self-Help and Recovery Exchange will engage peer workers in their Peer Toolkit training, which is designed to improve the performance of peer workers in their provision of peer support. The Peer Toolkit training currently has a waitlist of peer workers interested in taking the course for professional development purposes. These peer workers and their supervisors will be invited to comp…	Mental Health	BEHAVIORAL: SHARE! Peer Toolkit Training	Peer support skills as assessed by interview questions, Assessed by a set of 6 interview questions that ask participants to describe what they would do in six peer support situations. Each question is rated from 1 to 9-total score is calculated as the average of the scores on all questions, and total score ranges from 1 to 9, with 1 indicating poor peer support skills and 9 indicating exceptional…	Perceived empathic and social self-efficacy as assessed by a questionnaire, Assessed by a set of 11 likert scale questions that ask participants to rate their ability to be empathic in responding to others' needs or feelings and managing interpersonal relationships. Each question is rated from 1 to 5-total score is calculated as the average of the scores on all questions, and total score ranges f…		The University of Texas Health Science Center, Houston	Emotional Health Association|California Department of Health Services	INTERVENTIONAL
NCT05533190	Clinical Investigation of Wysa	https://clinicaltrials.gov/study/NCT05533190	RECRUITING	Mental health concerns are a large burden for individuals, healthcare systems, and the economy. Over a million people are referred to UK mental health services each year, but more than half only receive one session of workbook-based support. Many others have to wait over 12 weeks for assessment and treatment. Wysa is a digital health app with over 3 million users that uses an artificial intellige…	Mental Health Issue|Anxiety|Depressive Symptoms	DEVICE: Wysa AI chatbot mental health app	Depression severity, Score on the PHQ-9, total scores range from 0 to 27 (higher scores indicated more severe depression), 3 months post-randomisation	Anxiety severity, Score on the GAD-7, total scores range from 0 to 21 (higher scores indicated more severe anxiety), 3 months post-randomisation|Crisis identification, Number of users identified by the app for escalation of care compared to the number of patients in the control group who access A\&E or out-of-hours services while waiting for treatment, Over 9 month intervention period|Uptake rate…		University of Plymouth	Institute of Cancer Research, United Kingdom|Imperial College London|University of Warwick|University of Oxford	INTERVENTIONAL
NCT05737667	Advancing mHealth-supported Adoption and Sustainment of an Evidence-based Mental Health Intervention in Sierra Leone	https://clinicaltrials.gov/study/NCT05737667	RECRUITING	This study will examine a new implementation strategy for the Youth Readiness Intervention (YRI), an evidence-based mental health intervention. The strategy will (a) leverage a delivery setting (schools) and workforce (teachers) used effectively in low- and middle- income countries; and (b) innovate with technology and mHealth tools to enhance mental health service delivery quality. The YRI will …	Mental Health	BEHAVIORAL: Youth Readiness Intervention (YRI)	Fidelity, Fidelity will be measured with the YRI Fidelity Checklist, a tool developed and tested in previous trials that is completed after each YRI session., For 12 weeks, starting from the date of the first YRI session|Acceptability, Acceptability, or the level of satisfaction with the intervention, will be assessed with the Johns Hopkins University Implementation Science Questionnaire. The sca…	emotion regulation skills, Emotion regulation skills, or the ability to modulate emotional responses, will be measured with the Difficulties in Emotion Regulation Scale. This is a 36-item scale and responses are scored on a 5-point Likert scale: 1=Almost Never, 2=Sometimes, 3=About half the time, 4=Most of the time, 5=Almost always. Higher scores indicate poorer emotion regulation skills., An ave…		Brown University	National Institute of Mental Health (NIMH)	INTERVENTIONAL
NCT05466929	Engagement With Digital Mental Health (DMH) Technologies in Pediatric Primary Care	https://clinicaltrials.gov/study/NCT05466929	RECRUITING	The goal of this study is to use and adapt existing digital mental health technologies to advance the engagement, assessment, detection, treatment, and delivery of services for pediatric mental health. Specifically, user-centered design methodologies and an implementation science framework will be used to guide the development and implementation of the Teen Assess, Check, and Heal (TeACH) System …	Mental Health	BEHAVIORAL: TeACH System Resources	Anxiety Understanding: Baseline, 1 item (Likert Scale); We will ask participants to rate their understanding of anxiety on a Likert scale (1-5; 1 being "Not at All" and 5 being "Completely"). Specifically: "I understand what anxiety is.", Administered following assent (in case of participant attrition through the interaction)|Anxiety Understanding: Post Interaction, 1 item (Likert Scale); We will…	Kiddie-Computerized Adaptive Tests (K-CAT) Anxiety Module, \<1 minute to complete; Uses item response theory to pull from a large question item bank to accurately diagnose anxiety symptom severity., Administered immediately after initiating use of the TeACH System; teen participants complete only once.|After-Scenario Questionnaire (ASQ): Post Interaction, 3-item tool with seven response options (…	Demographics, Name, date of birth, ethnicity, race, pronouns, gender, preferred language, reason for visiting primary care today, preferred channel of contact (i.e., text or email for follow-up), Administered immediately after initiating use of the TeACH System; teen participants complete only once.	Rush University Medical Center	University of Illinois at Chicago	INTERVENTIONAL
NCT06359262	Evaluating the Hope@School Prevention Program	https://clinicaltrials.gov/study/NCT06359262	NOT_YET_RECRUITING	This multi-center cluster-randomized controlled trial aims to evaluate the feasibility, effectiveness and overall impact of the Hope@School (H@S) program by comparing mental health outcomes in students participating in the H@S program with students having only access to regular student health care (treatment as usual - TAU). The primary objectives of the study are: To determine if the H@S program…	Mental Health Wellness 1	OTHER: Hope@School|OTHER: Treatment as usual	KIDSCREEN-27 Child version, Level of child-rated quality of life as measured by a questionnaire, Baseline, 3 month and 6 month (the 6 month assessment is the primary endpoint)	KIDSCREEN-27 Parent version, Level of parent-rated quality of life (the child's quality of life) as measured by a questionnaire, Baseline, 3 month and 6 month (the 6 month assessment is the primary endpoint)|Mental Health-Promoting Knowledge (MHPK-10), Level of child-rated mental health literacy as measured by a questionnaire, Baseline, 3 month and 6 month (the 6 month assessment is the primary e…		Karolinska Institutet		INTERVENTIONAL
NCT05931523	National Fallen Firefighter Foundation's (NFFF) Stress First Aid Intervention	https://clinicaltrials.gov/study/NCT05931523	COMPLETED	Purpose \& Aims: Behavioral health interventions implemented to mitigate negative outcomes linked to trauma in the fire service have had limited or iatrogenic effects on firefighters. The National Fallen Firefighters Foundation (NFFF) and the national fire service community have invested considerable resources developing a new behavioral health model to address exposure to traumatic events. The p…	Mental Health Issue	BEHAVIORAL: Stress First Aid	Acceptability of the SFA training by department personnel using a tailored satisfaction survey, Percent of trainees who found the training useful and applicable, Immediately after training components are delivered and 12 months later			NDRI-USA, Inc.		INTERVENTIONAL
NCT05736445	Evaluating Student Wellness Using a Blended Approach of the Roadmap mHealth App Plus Wellness Coaching	https://clinicaltrials.gov/study/NCT05736445	COMPLETED	In this pilot study, the investigators plan to examine how the combination of wellness coaching and a mobile health app that promotes positive psychology activities can improve the overall well-being of college students. With these tools, the investigators hope to better understand the relationship between digital intervention and coaching and determine how it may improve the mental health of stu…	Mental Health Issue	BEHAVIORAL: Wellness coaching plus app use	Wellness Coaching + App Use, To assess the primary endpoint, the investigators will evaluate participants' opinions about the uptake of Roadmap + Wellness Coaching through semi-structured qualitative interviews. The investigators will ask questions related to the feasibility and acceptability of the: 1) Roadmap 2.0 app; 2) Fitbit device; 3) completing assessments (through the app); and 4) wellnes…	Survey Completion, Assess survey completion rate, estimating 50% of participants will complete the surveys at all four time points, 7 months		University of Michigan		OBSERVATIONAL
NCT05993026	A School-based Intervention to Promote Mental Health and Self-efficacy Among Students in 7th to 10th Grade	https://clinicaltrials.gov/study/NCT05993026	COMPLETED	The present study is an evaluation of school-based intervention. The intervention aims to strengthen students' well-being and increase their mental health through training in tools that increase self-efficacy and ability to understand themselves and others. The Danish Committee for Health Education is responsible for developing and implementing the intervention and for recruiting schools, while t…	Mental Health|Self Efficacy	BEHAVIORAL: Mental health course	Mental wellbeing measured by the short version of the Warwick-Edinburgh Mental Well-being Scale (SWEMWBS), Measurements at baseline (one week before treatment) and follow-up (approximately 4 months after baseline)|Self-efficacy measured by two items used in the Danish Health Behaviour in School-aged Children (HBSC) study, Inspired by R. Schwarzer and M. Jerusalem two indicators to measure general…	Social and emotional competence, Nine items (e.g. I speak my mind when I think something is unfair), see Nielsen, L., Meilstrup, C., Nelausen, M.K., Koushede, V. and Holstein, B.E. (2015), "Promotion of social and emotional competence: Experiences from a mental health intervention applying a whole school approach", Health Education, Vol. 115 No. 3/4, pp. 339-356. https://doi.org/10.1108/HE-03-201…		University of Southern Denmark	Danish Committee for Health Education|Ole Kirks Fond	INTERVENTIONAL
NCT05993676	MeT4VeT: Mental Health Toolkit for Military Veterans Trial	https://clinicaltrials.gov/study/NCT05993676	COMPLETED	The proposed research involves the running of a feasibility trial to assess a smart phone app designed to support military veterans (as they transition out of the Armed Forces) experiencing mental health difficulties to monitor and manage their mental health, encouraging them to seek formal mental healthcare services if required. The trial will compare participants who are provided with the 'full…	Mental Health Issue|Mental Health Wellness 1	BEHAVIORAL: MeT4VeT mobile phone app: control|BEHAVIORAL: MeT4VeT mobile phone app: intervention	Recruitment and retention: Number of interested participants, Calculate the total number of participants contacting the study team to express an interest in taking part in the study., 5month recruitment period|Recruitment and retention: Number of eligible participants, Calculate the total number of participants contacting the study team to express an interest in taking part in the study who are e…			King's College London		INTERVENTIONAL
NCT06488833	Evaluation of First Year Implementation of KomtÃ¼ Programme to Improve Emotional Well-being in School.	https://clinicaltrials.gov/study/NCT06488833	ACTIVE_NOT_RECRUITING	Objectives: (1) To analyse the benefits of KomtÃ¼ Programme implementation in children's and teachers' well-being (primary outcomes); (2) to analyse the benefits of KomtÃ¼ Programme implementation in teacher's assertiveness, mentalization and self-efficacy (secondary outcomes). (3) and to analyse the benefits of KomtÃ¼ Programme implementation according to children's prosocial behaviour, self-est…	Psychological Well-Being|Mental Health Wellness	BEHAVIORAL: KomtÃ¼ Programme (KomtÃ¼)|BEHAVIORAL: KomtÃ¼ Training and Reflective Practice	Stirling Children's Well-Being Scale (SCWB), This is a 15-item scale commonly used to measure children's happiness in the last 2 weeks. Items are scored from '1 = Never' to '5 = All the time'. The score ranges from 15 to 75. A higher score means more happiness (better outcome)., Through study completion, an average of 8 months|Child Well-being Level (CWBL), This is Likert's 7-point scale to asses…	Bar-On Emotional Quotient Inventory: Youth Version (BarOn EQ-i: YV), BarOn's scales of intra-personal (6 items) and inter-personal (12 items) scales, which are scored in 4-points Likert scales ranging from '1 = Never' to '4 = Always'. The indicated subscales ranges are 4-24 and 12-48, respectively. A higher score indicates higher emotional intelligence (better outcome)., Through study completion,…	Maslach Burnout Inventory - Educators Survey (MBI-ES), This is a 22-item inventory that assesses burnout for people working in an educational setting according to 3 dimensions: emotional exhaustion (9 items), depersonalization (5 items) and personal accomplishment (8 items). Items are scored from '0 = Never' to '6 = Every day'. The indicated subscales ranges are 0-54, 0-30 and 0-48, respectively.…	Universitat Autonoma de Barcelona	Nous Cims Private Foundation	INTERVENTIONAL
NCT06336967	Testing a Wellness App for First Responders, Military Personnel and Veterans	https://clinicaltrials.gov/study/NCT06336967	ACTIVE_NOT_RECRUITING	The purpose of the research study is to trial a smart phone application, the GUIDE App, to better understand its impact on social connectedness, personal growth and mental health/wellness among first responders, soldiers, and veterans. The research team will also investigate workplace metrics (e.g., engagement and burnout), implementation outcomes and technical merit. The investigators plan to ru…	Mental Health Wellness	BEHAVIORAL: GUIDE	PERMA-Profiler Overall Wellbeing Score, 1. The PERMA-Profiler is designed to measure the general wellbeing of adults; specifically this questionnaire measures positive and negative emotions, engagement, relationships, meaning, accomplishment, and health. Participants respond to 23 items on an 11-point Likert scale, from 0 to 10. Scores are calculated as the average of the items comprising each fa…	Positive Emotion (Positive emotion subscale of the PERMA-Profiler), 1. The PERMA-Profiler is a 23-item measure that assesses wellbeing across five domains (positive emotion, engagement, relationships, meaning, accomplishment). The instrument was constructed so that each domain can be defined and measured as separate but correlated constructs. This study will use the Positive Emotion subscale of t…	Feasibility of Intervention Measure (FIM), The Feasibility of Intervention Measure (FIM) is used to measure the feasibility of an intervention. The scale consists of 4 items rated on a 5-point Likert Scale from 1 ("Completely disagree") to 5 ("Completely agree"). The score consists of the sum of the items, ranging from 5 to 20, with higher scores indicating greater feasibility of the intervention…	University of Pennsylvania	Nlyten Corp	INTERVENTIONAL
NCT05303870	Impact of Psychological Therapies on Emergency Medical Patients	https://clinicaltrials.gov/study/NCT05303870	COMPLETED	Prevalence of anxiety and depression in the general population is known, but is under researched in the acute hospital setting and there is little evidence on the prevalence of anxiety and depression within the emergency medical admission population. A potential intervention for treating such mental health prevalence would be in the form of IAPT methodology which has been utilised in other parts …	Mental Health Disorder|Mental Disorder|Mental Health Wellness 1	OTHER: Improving access to psychological therapies (IAPT)	Number of participants with moderate or severe anxiety, How many participants enrol in to the study, that are eligible to participate., Up to 6 months	IAPT views, Thematic analysis of in depth interviews on staff and patients regarding the IAPT intervention., Up to 6 months		East Suffolk and North Essex NHS Foundation Trust	University of Essex	INTERVENTIONAL
NCT05544344	Healthy ReStart Intervention to Improve Health and Functioning	https://clinicaltrials.gov/study/NCT05544344	RECRUITING	This study tests an intervention that uses health coaching, motivational interviewing, positive psychology, and online wellness tools to help adults with mental illness return to active lives after major disruptions such as the COVID-19 pandemic.	Mental Disorder	BEHAVIORAL: Healthy ReStart|OTHER: Services as Usual	Change in Perceived Competence, Change in participants' feelings of competence about their ability to improve their lives and follow through on their life goals as measured by the Perceived Competence scale. This 4-item scale using a 7-point Likert response format ranging from "not at all true" to "very true." The minimum value is 4 and the maximum is 28, with higher scores indicating a better ou…	Change in Physical and Mental Functioning, Change in physical and mental functioning is measured by the Veterans Rand 12. This measure assesses physical functioning, role limitations due to physical or mental health problems, pain, energy, mental and physical health, and social functioning. Responses to each item create physical component and mental component summary scores. The item weights acco…		University of Illinois at Chicago	National Institute on Disability, Independent Living, and Rehabilitation Research	INTERVENTIONAL
NCT05103033	Systems Analysis and Improvement Approach to Optimize the Task-shared Mental Health Treatment Cascade (SAIA-MH)	https://clinicaltrials.gov/study/NCT05103033	RECRUITING	The purpose of this study is to test the effectiveness of a multicomponent implementation strategy entitled the Systems Analysis and Improvement Approach for mental health (SAIA-M) using a cluster randomized trial at the health facility level. SAIA-MH focuses on improving the mental health treatment cascade in primary outpatient mental healthcare. The mental health treatment cascade is a model th…	Mental Health Disorder	BEHAVIORAL: Systems Analysis and Improvement Approach for Mental Health (SAIA-MH)|BEHAVIORAL: Attentional Placebo Control	Patient Function Improvement, Patient function improvement is evaluated for all patients diagnosed with a mental disorder, prescribed a medication, given a follow-up date, and who return at least once. All patients diagnosed with a mental disorder in target clinics will have function improvement measured by the WHODAS 2.0 at each clinic visit. Improvement will be determined as patients with at le…	Patient Retention, Patient retention is evaluated for all patients diagnosed with a mental disorder, prescribed a medication, given a follow-up date, and who return at least once. This outcome evaluates whether these individuals returned for their scheduled follow-up visit in less than or equal to 30 days., data collection will occur over 6 months baseline, 24-month intervention and 12-month sust…		University of Washington	National Institute of Mental Health (NIMH)|ComitÃ© para a SaÃºde de MoÃ§ambique|Ministry of Health, Mozambique	INTERVENTIONAL
NCT06553521	MyHEARTSMAP In-Patient Study	https://clinicaltrials.gov/study/NCT06553521	COMPLETED	Often, mental health (MH) conditions are under-identified in youth with chronic health conditions, which can lead to long-term health consequences and can impact their everyday lives. Hospitalized youth often experience higher MH burdens and tend to have fewer interactions with their primary healthcare providers upon discharge, leading to overall worse health outcomes. In-hospital treatment focus…	Mental Health Issue|Psychosocial Functioning	OTHER: MyHEARTSMAP Youth Self-assessment Tool (At Admission)	Incorporation of mental health resources during in-patient stay, The investigators will report the proportion of youth who received MH resources/consultation during their in-patient stay comparing participants in their randomized intervention group., During admission period|Incorporation of MH resources on discharge planning, The investigators will compare the proportion of youth who received MH …	Utilization of mental health resources following discharge, At the 3-month follow-up, all participating families will receive, by email, a link to a survey to assess whether they have accessed any psychosocial resources or therapeutics since discharge. They will also be prompted to indicate what barriers prevented them from accessing care if it was so indicated., At 3 months following discharge		University of British Columbia		INTERVENTIONAL
NCT05784714	NOLA GEM: Feasibility and Acceptability of an MHealth Intervention for Violence-affected PLWH	https://clinicaltrials.gov/study/NCT05784714	COMPLETED	The objective of the proposed research is to conduct formative work to develop, pilot and refine a smartphone delivered intervention for violence affected people living with HIV utilizing a novel spatial-temporal methodology, geographical ecological momentary assessment (GEMA), to first identify the activity spaces and daily psychosocial experiences (mental health symptoms, substance use, self-ef…	HIV|Mental Health|Substance Use	BEHAVIORAL: NOLA GEM	Adherence, Self report taking all HIV-related medication and treatment in past 30 days, 30 day post-assessment|Viral Load, Self report last blood draw was under 50 copies of HIV/mL in past 90 days, 90 days post assessment|Care Engagement, Self report % of missed appointments in past 90 days, 90 days post assessment|Care Engagement, HIV Treatment Adherence Self-Efficacy Scale; 0-120; higher score …	PTSD, PTSD Checklist for DSM-5; higher scores indicate higher levels of PTSD symptomology, 30 day post-assessment|Depression, anxiety, Hospital Anxiety Depression Scale; 0-21; higher scores indicate higher levels of anxiety and/or depression, 30 day post-assessment|Stress, Study generated daily stressors severity checklist, 30 day post-assessment|Stress, Perceived Stress Scale 4; 0-16; higher sco…		Tulane University		INTERVENTIONAL
NCT05920252	A Digitally Assisted Risk Reduction Platform for Youth At High Risk for Suicide	https://clinicaltrials.gov/study/NCT05920252	RECRUITING	Despite efforts to prevent suicide, US rates are climbing, and suicide is the second leading cause of death among youth. Digital tools, especially personal smartphones, are promising avenues to address these issues and can be used to provide a unique understanding of risk factors, including psychological distress, anhedonia and behavioral withdrawal, and sleep disturbance among high-risk individu…	Suicide|Mental Health Disorder|Anhedonia	BEHAVIORAL: Vira|BEHAVIORAL: Treatment as Usual (TAU)	Columbia Suicide Severity Rating Scale (C-SSRS), The C-SSRS is an assessment of suicidal thoughts and behaviors in clinical and research settings. The C-SSRS consists of 16 questions about suicidal thoughts and behaviors (the first 10 questions comprise the ideation subscale and the last 6 comprise the behavior subscale). This 5-item subscale ranges from a minimum of 0 (corresponding to no suicid…	Screen for Anxiety Related Emotional Disorders (SCARED), The scared is a 5-item self-report questionnaire used to screen for childhood anxiety disorders including general anxiety disorder, separate anxiety disorder, panic disorder, and social phobia. Items are rated on a 3 point Likert scale from 0 to 2 and summed to yield a total score. Total scores range from 0 to 10. Higher scores indicate gre…	System Usability Scale (SUS), The System Usability Scale is a 10-item measure that evaluates the usability of mobile software. Items are rated on a 5-point Likert scale from 0 to 4. Total SUS scores range from 0 to 100. Higher scores reflect greater usability., 3 and 6 months|Interpersonal Needs Questionnaire (INQ), The INQ is a 15-item self-report assessment of interpersonal factors thought to b…	Ksana Health	Columbia University|National Institute of Mental Health (NIMH)	INTERVENTIONAL
NCT06417918	An Evaluation of a Family Counseling Intervention ("Tuko Pamoja") in Kenya	https://clinicaltrials.gov/study/NCT06417918	NOT_YET_RECRUITING	The purpose of this study is to evaluate a family counseling intervention, entitled "Tuko Pamoja" (Translation "We are Together" in Kiswahili). The intervention, delivered by lay counselors and through existing community social structures, is expected to improve family functioning and individual mental health among members. The sample includes families with a child or adolescent (ages 8-17) exper…	Mental Health Issue|Family Relations|Family Conflict|Child Mental Disorder|Adolescent - Emotional Problem|Adolescent Problem Behavior|Child Behavior|Child Abuse|Marital Conflict|Domestic Violence|Parent-Child Relations|Parenting	BEHAVIORAL: Tuko Pamoja, "We are Together" in Kiswahili	Family Functioning (Caregiver and Child Report), 30 self-report items developed for the local context based on formative research (Family Togetherness Scale, FTS). Responses are endorsed on a 10-point scale and refer to the past month. One composite score is calculated (range: 0 - 30); higher scores represent more family distress., Baseline, 1 month, and 3 month post-intervention|Parent-Child Com…	Physical Maltreatment (Caregiver and Child Report), 2 items from the Multiple Indicator Cluster Survey (MICS) and 2 items from the Discipline Interview. One composite score is calculated (range: 0 - 12); higher scores represent more physical maltreatment., Baseline, 1 month, and 3 month post-intervention|Couples Violence (Caregiver Report), 3 locally-developed items. One composite score is calcul…		Duke University	Moi University	INTERVENTIONAL
NCT05885308	Intervening for Increased Quality of Life Among Older People in Sweden	https://clinicaltrials.gov/study/NCT05885308	COMPLETED	In the wake of the Covid-19 pandemic, Sweden and other countries have become aware of how life has changed; the world is now a "hybrid world" where many daily activities have moved online. The forced physical isolation has also led to an increase in depression and loneliness, especially among elderly people. Traditional interventions often involve physical contact, and there are valuable lessons …	Physical Inactivity|Mental Health Issue	BEHAVIORAL: Otago	Change in physical activity, The International Physical Activity Questionnaire (IPAQ) (for older people) measures physical activity where the individual self-reports the number of minutes spent inactive and active (Sember et al., 2020). The number of steps will be measured with a pedometer., Time points: 0, 3 and 6 months|Change in leg strength and endurance, 30-Second Chair Stand will be used to…	Change in depression, GDS 20 (Geriatric Depression Scale) is a screening instrument with 20 items to identify depression in older people (Brink, T. L. et al 1982). The questions are answered with yes or no, and answers indicating issues (sometimes yes, sometimes no) are given one point. Scores of 0-5 on the scale are interpreted as depression being unlikely, while scores of 6-20 are interpreted a…		Karlstad University		INTERVENTIONAL
NCT05485701	Perinatal Mental Health Study (PMHS) India	https://clinicaltrials.gov/study/NCT05485701	RECRUITING	The purpose of this observational study is to improve understanding of mental disorders among perinatal women in India.	Depression|Anxiety|Suicidal Ideation|Somatization|PTSD	DIAGNOSTIC_TEST: Screening tools for common mental disorders	Phase 1: Codes and themes relating to acceptability of screening for perinatal mental disorders, These will be themes emerging from focus groups with women around awareness of perinatal mental disorders and acceptability of screening., To be completed by August 2022|Phase 2: Psychometric properties of screening tools for common mental disorders, The psychometric properties (sensitivity, specifici…			University of Oxford	National Institute of Mental Health and Neuro Sciences, India|Dr. Rajendra Prasad Government Medical College	OBSERVATIONAL
NCT05930353	Psychometric Validation of a French-language Version of the PERMA-Profiler: Tools for Assessing Multidimensional Subjective Well-being	https://clinicaltrials.gov/study/NCT05930353	NOT_YET_RECRUITING	The main objective of this study is to carry out the psychometric validation of the PERMA-Profiler in a population representative of the general French population and in comparison with the reference questionnaire The PERMA-Profiler.	Psychiatric Disorder	OTHER: COHORT	PERMA PROFILER French Version: diagnostic properties, sensitivity, specificity, DAY 0			Centre Hospitalier Universitaire de NÄ«mes		OBSERVATIONAL
NCT06304662	Yoga for Physical and Mental Health	https://clinicaltrials.gov/study/NCT06304662	COMPLETED	In the university environment, where academic pressure and personal exploration are paramount, yoga serves as a sanctuary for students facing stress and seeking self-discovery. Through practices like asanas, pranayama, and meditation, yoga equips students with tools to manage stress, foster inner balance, and enhance emotional well-being. Apart from its emotional benefits, yoga offers physical ad…	Stress	OTHER: Yoga intervention	Stress level, Perceived Stress Scale (PSS). This scale is a self-report instrument that evaluates the level of perceived stress during the last month, it consists of 14 items with a response format of a five-point scale (0 = never, 1 = almost never, 2 = occasionally when, 3 = often, 4 = very often). The total score of the PSS is obtained by reversing the scores of items 4, 5, 6, 7, 9, 10 and 13 (…	D2 test, Evaluates selective attention and concentration in the school context. The participant's task is to check carefully, starting from left to right, what is written on each line and must mark all the letters that have two small lines (two below, two above or one below and one above) with a "d". ". These elements are considered relevant. The other combinations (the "d" and the "p", with and …		University of JaÃ©n		INTERVENTIONAL
NCT05074901	Virtual Agents-based Digital Interventions to Improve Health	https://clinicaltrials.gov/study/NCT05074901	RECRUITING	KANOPEE is a free smartphone application providing screening, follow-up tools and autonomous digital interventions to lower psycho-social stress and its repercussions on sleep and behaviors in the general population. Additionally, KANOPEE permits an adaptation of the intervention to the subject (i.e., an adapted waiting period, frequency, and content), enabling to perform innovative trial conditi…	Mental Disorder|Mental Stress|Insomnia|Depression|Anxiety	BEHAVIORAL: digital behavioral intervention	Sleep complaints, measured by the Insomnia Severity Index (ISI), total score ranging from 0 to 28, higher score indicating higher sleep complaint., weekly, from the downloading of the app until two weeks after the end of the intervention|Fatigue complaints, measured by the Fatigue Severity Scale (FSS), total score ranging from 1 to 7, higher score indicating higher perceived fatigue., weekly, fro…	Total Sleep Time, calculated based on the sleep diary data, corresponding to the actual time slept (Time in Bed - Sleep Onset Latency - Wakefulness After Sleep Onset - Terminal Wakefulness) (in hh:mm:ss), daily, from the downloading of the app until two weeks after the end of the intervention|Sleep Efficiency, calculated based on the sleep diary data, corresponding to the percent of time in bed s…	application's acceptance, measured by the Acceptability of E-health Scale (AES), total score ranging from 0 to 30, higher score indicating a better acceptance of the app, facultative questionnaire that user can fill up after any interaction with the app (thus weekly)	University of Bordeaux		INTERVENTIONAL
NCT06665620	Optimizing a Just-in-time Adaptive Intervention for Suicide Safety Planning in Adolescents	https://clinicaltrials.gov/study/NCT06665620	NOT_YET_RECRUITING	Despite efforts to prevent suicide, US rates are climbing, and suicide is the second leading cause of death amongst youth. Digital tools, especially personal smartphones, are promising avenues to address these issues and can be used to increase engagement with effective interventions such as suicide safety planning. The BRITE suicide safety planning app was developed on evidence-based principles …	Suicide|Mental Health Disorder|Anhedonia	BEHAVIORAL: ViraBrite nudges	Proximal engagement with ViraBrite, Engagement with the ViraBrite app (i.e., tapping on the push notification, patterns of accessing app features such as coping skills and safety plan) between the current and next randomization, 24 hours|Engagement with ViraBrite, Engagement over the course of the trial will be measured through objective app usage metrics, including total number and frequency of …	Mood and Feelings Questionnaire (MFQ), The MFQ is a 13-item self-report questionnaire used to screen for depressive in children and young people. Items are rated on a 3-point Likert scale (not true = 0; sometimes true = 1; not true = 2). Scores are calculated by summing the point values on each response. Total MFQ scores range from 0 to 26, with higher scores suggesting greater severity in depres…		Ksana Health	University of Pittsburgh Medical Center|National Institute of Mental Health (NIMH)	INTERVENTIONAL
NCT06724757	Survey for Caregivers Aged 50 and Over	https://clinicaltrials.gov/study/NCT06724757	ENROLLING_BY_INVITATION	There are more and more informal caregivers (PPA) in Quebec. Their increase between 2012 and 2018, according to data from the "General Social Survey - Care Given and Received," was significant, around 32%. The available data paint a typical portrait of a Quebec caregiver: (a) she is a woman, (b) aged between 50-55 years, (c) who devotes at least 3 hours of her time per week, on a regular basis, (…	Caregiver Wellbeing|Caregiver Mental Health|Caregivers|Health	OTHER: Health questionnaire	Physical health using the CARE frailty scale, CARE is a frailty scale. The AgeTeQ team has developed this scale, which enables frailty to be assessed via a standardized self-questionnaire comprising 22 simple questions, 20 of which are based on a binary response (yes versus no) and two on numerical. CARE is based on a cumulative deficit approach to measuring frailty. Each response is assigned a p…	Caregiver burden with the 4-item Zarit score (/20), The caregiver burden is assessed using the 4-item Zarit scale. This scale asks four questions that reflect how caregivers feel when caring for their loved ones. For each statement, the respondent is asked to indicate a frequency: never, rarely, sometimes, quite often and almost always., Questionnaire completed once (15 minutes) between October 2…		Centre integre universitaire de sante et de services sociaux du Centre-Sud-de-l'ÃŽle-de-MontrÃ©al		OBSERVATIONAL
NCT05944263	WeRISE: Youth-led Mental Health Transformation Through Cultivating Gratitude, Kindness, and Hope	https://clinicaltrials.gov/study/NCT05944263	COMPLETED	The weRISE study's primary aim is to develop and test the effects of an arts-based train-the-trainer intervention developed to cultivate gratitude, kindness, and hope among youth in schools and informal settlements in both India and Kenya, on mental health and well-being outcomes. The core theory of change for weRISE is that through cultivating these key strengths, youth will undergo empowering m…	Youth Mental Health	BEHAVIORAL: weRISE; The gratitude, kindness and hope (GKH) program|BEHAVIORAL: The [adapted] Stan Kutcher Teen Mental Health (TMH) program	Mental health wellbeing, Mental health well-being will be measured using Warwick-Edinburgh Mental Wellbeing Scale. The scale measures aspects of positive affect, functioning and interpersonal relationships as components of wellbeing. The scale has 14 items and scores can range from a minimum of 14 to a maximum of 70 points. Higher scores are associated with higher levels of mental well--being., B…	Depression, Patient Health Questionnaire - 9 (PHQ - 9) scale will be used to measure depression among adolescents and youth facilitators. It is a short, self-reported, screening tool for the screening of depression in primary care using the Diagnostic and Statistical Manual (DSM)-IV criteria. The PHQ-9 total score ranges from 0 to 27 (scores of 5-9 are classified as mild depression; 10-14 as mode…		citiesRISE	Schizophrenia Research Foundation (SCARF India)|African Population and Health Research Center	INTERVENTIONAL
NCT06378749	Previvors Recharge: A Resilience Program for Cancer Previvors	https://clinicaltrials.gov/study/NCT06378749	RECRUITING	It is estimated that 1 in 279 people may be carriers of a Hereditary Cancer Syndromes (HCS), a cancer risk that is associated with germline mutations (inherited genetic mutations passed directly from a parent to a child that create a genetic predisposition to certain types of cancer). Individuals with an HCS who have never been diagnosed with cancer (Previvors) have up to an 80% lifetime risk of …	Hereditary Cancer|Mental Health Issue	BEHAVIORAL: PreCharge	Connor Davidson Resilience Scale (CDRISC), This 10-item scale assesses five factors related to resilience. Each item is rated on a 5-point scale with higher scores reflecting greater resilience. Scores range from 0-40. There are well-established norms across a variety of populations and the scale has been used as an outcome measure to evaluate a variety of different intervention programs., Baseli…	Cantril/Gallup Life Evaluation Index, In its World Poll administered in 150 countries, Gallup, Inc. uses the 2-item Cantril Self-Anchoring Scale and a simple scoring algorithm to assess subjective well-being. Respondents are asked to rate their current life-and then to rate their future life, "say about five years from now"-on a ladder where 0 represents the worst possible life and 10 best possib…	Patient Health Questionnaire-2 (PHQ-2), The PHQ-2 inquires about the frequency of depressed mood, with a score ranging from 0 to 6. The authors identify a cut-off score of 3 as the optimal cut point for screening purposes, and stated that a cut point of 2 would enhance sensitivity. The PHQ-2, comprising the first 2 items of the PHQ-9, inquires about the degree to which an individual has experienc…	Pro-Change Behavior Systems		INTERVENTIONAL
NCT05352659	Increasing Effective Mental Health Care for LGBT Clients	https://clinicaltrials.gov/study/NCT05352659	ENROLLING_BY_INVITATION	The overall aims of the 5-year University of Maryland Prevention Research Center (UMD-PRC) Core Research Project are to identify, refine, implement, evaluate, translate, disseminate, and communicate approaches and tools that can be used to improve the competency of mental health care for LGBT persons which is a social determinant of LGBT health disparities. The UMD-PRC research team, in collabora…	Sexual Orientation|Gender Identity	BEHAVIORAL: Face-to-face and online LGBTQ+ training|BEHAVIORAL: On-line training	Virtual Simulated Client Skill Assessment, Therapists' conduct an initial consultation visit through an on-line interface with an actor trained to follow a specific client LGBTQ profile and the therapists' skills with the simulated client are assessed using a standardized performance checklist by researchers while they view an audio-video recording of the visit., Within 30 days after therapist co…			University of Maryland, College Park		INTERVENTIONAL
NCT05261282	Mindful Hand Hygiene for Healthcare Workers	https://clinicaltrials.gov/study/NCT05261282	COMPLETED	The purpose of this study is to test an intervention focused towards promoting mindfulness among VA physicians and nurses. Mindfulness is a tool that can help people focus. It helps clear the mind of distractions and biases. Some physicians and nurses will be randomized to receive the study intervention, while others will not. The study intervention will include the following: 1) education about …	Burnout|Mental Health	BEHAVIORAL: Mindful Hand Hygiene	The Five Facet Mindfulness Questionnaire (FFMQ) - Baseline, The Five Facet Mindfulness Questionnaire (FFMQ) is a validated instrument with favorable psychometric properties and consists of 39 questions. Scores are combined into the following subscales - Observing, Describing, Acting with Awareness, Nonjudging, Nonreactivity as well as a total score. Scores on the Observing, Describing, Acting wit…	Hand Hygiene - Habituation, Research assistants will conduct covert direct observations of hand hygiene moments during weekdays. The metric will include whether the physician or nurse used hand rub, washed with soap and water, or did not wash their hands before entering and after exiting a patient room. Duration of hand hygiene will also be measured upon room exit., Month 0|Hand Hygiene - Interve…		VA Office of Research and Development		INTERVENTIONAL
NCT05377398	MIELITEKO Lifestyle Intervention Study	https://clinicaltrials.gov/study/NCT05377398	COMPLETED	Mental health problems cause individual, social and economic burden to the society. The mental health problems are among the highest levels in North Savo compared to the general Finnish population. The COVID-19 pandemic has emphasized the urgent need for tackling mental health problems and developing an effective and comprehensive approach to prevent mental health problems. The aim of this MIELIT…	Mental Health|Well-Being|Life Style	BEHAVIORAL: Digital individual-level intervention (Bit Habit)|BEHAVIORAL: Group-based healthy lifestyle and green power intervention|BEHAVIORAL: Individual-level healthy lifestyle intervention|BEHAVIORAL: Mini-intervention for substance use	Change in Positive Mental Health (WEMWBS), The definitive target of the healthy lifestyle intervention is an increase in measured positive mental health. The positive mental health of the respondents will be assessed with a self-reported validated measure of the Warwick-Edinburgh Mental Wellbeing Scale (WEMWBS). The measure consists of 14 5-point Likert scale items, where the respondent states ho…	Beck Depression Inventory (BDI 21), Beck Depression Inventory (BDI) is a 21-item, self-report rating inventory that measures characteristic attitudes and symptoms of depression. Higher score means higher depression., At baseline, 6 and 12 months after baseline|Beck Anxiety Inventory (BAI 21), The Beck Anxiety Inventory (BAI) consists of 21 self-reported items (four-point scale) used to assess the…	Sociodemographic factors, gender, age, marital status, education, housing, household income, size of the family, main economic activity, household income, loans, financial difficulties, reemployment possibilities, At baseline, 6 and 12 months after baseline	University of Eastern Finland	Savonia University of Applied Sciences (SAVONIA)|City of Kuopio|VTT Technical Research Centre of Finland|Buddy Health Care (BHC)	INTERVENTIONAL
NCT05720429	A Psychoeducational Intervention to Prevent the Psychological Impact of COVID-19 Pandemic in Primary Care Workers	https://clinicaltrials.gov/study/NCT05720429	RECRUITING	The goal of this quasi-experimental pragmatic study is to design, implement and evaluate a psychoeducational group intervention aimed at preventing the negative consequences of the COVID-19 pandemic on the psychological wellbeing and mental health of primary care healthcare workers. The experience will be carried out in real clinical practice conditions and our purpose is to evaluate it not only …	Mental Health Issue|Burnout, Professional	OTHER: Psychoeducational program	ProQOL Health Care Workers version, Professional Quality of Life Scale, Health Care Workers version. A questionnaire with 30 items that reflect health workers' feelings and perceptions concerning their work. The items are answered on a Likert scale according to frequency, from 1 ("never") to 5 points ("always"). The following dimensions are evaluated: (1) Compassion satisfaction, which measures t…		Qualitative research: facilitators, Facilitators of program implementation assessed using qualitative research methods, Up to six months after the intervention completion|Qualitative research: barriers, Barriers of program implementation assessed using qualitative research methods, Up to six months after the intervention completion|Qualitative research: proposals for improvement, Proposals for im…	Fundacio d'Investigacio en Atencio Primaria Jordi Gol i Gurina	FundaciÃ³ Galatea|Institut CatalÃ de la Salut|Department of Health, Generalitat de Catalunya	INTERVENTIONAL
NCT06456762	Text-messaging Intervention to Support Parents After Their Child's Psychiatric Emergency	https://clinicaltrials.gov/study/NCT06456762	RECRUITING	This grant aims to develop and test a text-messaging intervention for parents of children and teens evaluated in the emergency department for a psychiatric emergency and discharged home with outpatient referrals. The intervention for parents will teach parents skills to navigate the mental health services system and build their self-efficacy in managing their child's mental health. This research …	Parents|Self Efficacy|Mental Health Literacy|Psychiatric Emergency	BEHAVIORAL: iPEACE: Intervention for Parent Education about Care after the ED|BEHAVIORAL: Text Messaging Reminders Only	Child and Adolescent Services Assessment: Outpatient Mental Health Service Utilization, The Child and Adolescent Services Assessment will be used as a parent self-report measure that evaluates the total number of outpatient mental health appointments the participant's child attends during the follow-up period. The outcome will be a total count of the number of outpatient mental health appointment…	Suicidal Ideation Questionnaire - Jr., Child suicidal thoughts will be assessed using the Suicidal Ideation Questionnaire-Jr. child self-report measure over follow up period. Scores range from 0-90, with higher scores reflecting higher suicidal ideation severity. The clinical cutoff score is 31., 24 weeks|Self-Injurious Thoughts and Behaviors Interview - Revised, Child suicidal thoughts and behav…		Vanderbilt University Medical Center	National Institute of Mental Health (NIMH)	INTERVENTIONAL
NCT05878743	A Qualitative Mixed Methods Realist Evaluation of Safety Planning	https://clinicaltrials.gov/study/NCT05878743	NOT_YET_RECRUITING	Safety Planning is a recovery-orientated approach to risk management within mental health context. This study wants to answer the question 'how, why, for whom and it what circumstances does safety planning work? It will do this by carrying out a realist evaluation to identify programme theories by conducting a three phase study, reviewing materials of a Safety Planning training course, interviewi…	Risk Behavior, Health	BEHAVIORAL: Safety Planning a recovery-orientated mental health risk management intervention	Formal theory described which explains how, why, for whom and in what circumstances safety planning works., two years			King's College London		OBSERVATIONAL
NCT06046989	Building Emotional Awareness and Mental Health in Parenting (BEAM)	https://clinicaltrials.gov/study/NCT06046989	RECRUITING	Postpartum (child age 0-5 years) mental health problems are common, with prevalence rates ranging from 15-20% for depression, 3-43% for anxiety, and approximately 30% for anger. Depression, anxiety, and anger often occur comorbidly. If left untreated, these disorders can be long-lasting and lead to child behaviour problems, brain changes, and risk for later mental illness. We developed an app-bas…	Parent Mental Health|Parenting|Child Mental Health|Child Development	BEHAVIORAL: Building Emotion Awareness and Mental Health (BEAM)	Changes in parental mental health, Parent mental health will be a composite of symptoms of depression, anxiety, and anger. Depression symptoms will be measured via the 10-item Center for Epidemiologic Studies Depression Scale (CES-D; scores range from 0-30 with higher score indicating more severe symptoms). Clinically elevated depressive symptoms will be identified with a cut-off of \>10. Anxiety…	Changes in parenting stress, The Parenting Stress Index (PSI) is a measure of parenting stress and interactional style. Scores range from 36-180; higher scores indicate greater parental stress., To be assessed pre-intervention, immediately post-intervention, and 6-months post-intervention|Changes in parent self-efficacy, The Me as a Parent Scale- Short Form (MaaPs-SF) is a 4-item measure that wil…		University of Calgary	Alberta Children's Hospital|Provincial Health Services Authority|Brain Canada|MindSea Development|Workerbee.tv	INTERVENTIONAL
NCT05125458	Relationships Among Inflammation, Physical and Mental Health in Subjects With Chronic Inflammatory Physical Diseases.	https://clinicaltrials.gov/study/NCT05125458	COMPLETED	The prevalence of common mental disorders is high in patients with chronic inflammatory physical diseases(e.g., autoimmune or infectious diseases). The traditional explanatory causation model in which physical symptoms and related disability drive mental health problems is now called into question, and evidence has accumulated supporting more complex interactions whereby psychiatric disorders can…	Chronic Infectious Disease|Chronic Skin Disease|Mental Disorders|Psoriasis|Hidradenitis Suppurativa|Atopic Dermatitis|Hiv|HBV		Socio-demographic Data, A clinical form will be filled in to collect socio-demographic and clinical data such as age, education level, marital status, employment, age of onset and treatments., At recruitment (T0)|Assessment of psoriasis, The Psoriasis Area and Severity Index (PASI) will be used to assess the severity of psoriasis. According to this tool, psoriatic plaques are graded based on thre…			University of Campania Luigi Vanvitelli		OBSERVATIONAL
NCT06650176	METRIKAMIND - Development of a Digital Mental Health Ecosystem for Workplace Environments	https://clinicaltrials.gov/study/NCT06650176	NOT_YET_RECRUITING	The goal of this observational study is to develop and validate a digital ecosystem designed to assess and manage mental health in workplace environments. The primary purpose is to understand how digital tools can contribute to better mental health management and to gauge their effectiveness in a typical work setting. The study also aims to enhance the prediction of mental health outcomes and the…	Depression Disorders|Anxiety	BEHAVIORAL: Lifestyle Management	Battery of Psychological Assessment (PHQ9), The primary outcome measure in this clinical trial uses several validated scales to evaluate depression and anxiety: Patient Health Questionnaire-9 (PHQ-9, range: 0-27, 4-point Likert scale: 0 = 'Not at all' to 3 = 'Nearly every day'), with higher scores indicating worse outcomes. Scores from these scales will be standardized to allow aggregation into a…			David Gallardo-Pujol		OBSERVATIONAL
NCT06511115	New Technologies for Enhancing Health in Older Adults	https://clinicaltrials.gov/study/NCT06511115	COMPLETED	New technologies, such as mobile apps, health monitoring devices, interactive video games, and telemedicine platforms, have become invaluable for improving the physical, mental, and cognitive health of older adults. They help maintain flexibility, strengthen muscles, improve balance and posture, alleviate chronic pain, enhance sleep quality, and reduce stress and anxiety. Tools like the Nintendo …	Older People	OTHER: Experimental Group	Balance and gait, Tinetti. Completion time: 8-10 minutes. While walking behind the patient, the evaluator asks them to respond to the questions from the gait subscale. To answer the balance subscale, the interviewer stands next to the patient. A higher score indicates better functioning. The maximum score for the gait subscale is 12, and for the balance subscale, it is 16. The sum of both scores …			University of JaÃ©n		INTERVENTIONAL
NCT05542537	Nurturing Healthy Teachers	https://clinicaltrials.gov/study/NCT05542537	UNKNOWN	The purpose of this trial is to compare the impact of a fruit and vegetable access plus nutrition education intervention to a nutrition education-only control on the health, well-being, and food security of early care and education (ECE) professionals. The intervention, called Nurturing Healthy Teachers, combines strategies from two evidence-based programs - Create Healthy Futures (CHF) and Brigh…	Nutrition, Healthy|Mental Health Wellness 1|Diabetes Mellitus Risk|Obesity	BEHAVIORAL: Brighter Bites (BB) Produce Distribution|BEHAVIORAL: Brighter Bites (BB) Nutrition Education|BEHAVIORAL: Create Healthy Futures (CHF) Weekly Wellness Groups|BEHAVIORAL: Create Healthy Futures (CHF) Web-Based Module	Household Food Insecurity as assessed by the U.S. Department of Agriculture self-report food insecurity survey, Household Food insecurity will be measured on an electronically administered using the 10-item self-report previously validated U.S. Department of Agriculture food insecurity survey. The survey will measure food insecurity over the past 30 days. The total score is the sum of affirmative…	Dietary intake as assessed by self-report survey, Dietary intake will be self-reported on an electronically administered survey using a food frequency screener. The survey items will measure the frequency of consumption of various foods including fruits, vegetables, whole grains, protein, water, beverages, desserts, processed food, and candy. Data will be reported categorically as the number of t…		The University of Texas Health Science Center, Houston	Brighter Bites|Penn State Better Kid Care|University of Texas at Austin|Vitamix Foundation	INTERVENTIONAL
NCT05574764	ABC Mental Health: A Behavioral Study of K-12 Teachers and School Staff	https://clinicaltrials.gov/study/NCT05574764	COMPLETED	This study looks at school employees' mental health, well-being, and effectiveness before and after completing a professional development workshop. The participants' schools are offering the Cultivating Awareness and Resilience in Education (CARE) professional development workshop to all teachers, staff, and administrators. CARE will be presented in three in-person training sessions over two to t…	Mental Health Wellness 1|Burnout, Professional|Self Efficacy	BEHAVIORAL: Cultivating Awareness and Resilience in Education (CARE)	Change in the Self-effectiveness of Teachers After Completion of the CARE (Cultivating Awareness and Resilience in Education) Workshop Using the Teachers' Sense of Efficacy Scale (TSES), The TSES is used for rating teachers' efficacy in engaging students, providing instructional strategies, and managing classrooms. Total scores range from 1 to 9, with higher scores indicating a greater sense of e…		Perceptions of Self-resiliency and Classroom Management After Completing the CARE Workshop Using the Cultivating Awareness and Resilience in Education (CARE) Professional Development (PD) Scale, The CARE PD scale measures the participants' perceived changes in self-resiliency and classroom management after completing CARE. The CARE Professional Development Program scale has a min score of 1 and m…	Duke University	Eunice Kennedy Shriver National Institute of Child Health and Human Development (NICHD)	INTERVENTIONAL
NCT06792175	Mental Health, Intellectual and Neurodevelopmental Disorder Detection With Artificial Intelligence Models	https://clinicaltrials.gov/study/NCT06792175	NOT_YET_RECRUITING	This study investigates whether AI-driven analysis of speech can accurately predict clinical diagnoses and assess risk for various mental or behavioral health conditions, including attention-deficit/hyperactivity disorder (ADHD), autism spectrum disorder, bipolar disorder, generalized anxiety disorder, major depressive disorder, obsessive compulsive disorder (OCD), post-traumatic stress disorder …	Autism Spectrum Disorder|Depression - Major Depressive Disorder|Anxiety, Generalized|Bipolar Disorder (BD)|Attention Deficit Hyperactivity Disorder (ADHD)|Schizophrenia Spectrum &Amp; Other Psychotic Disorders|Post Traumatic Stress Disorder|Obsessive Compulsive Disorder (OCD)	DIAGNOSTIC_TEST: Solicue Machine Learning Models|DIAGNOSTIC_TEST: Mercuria Machine Learning Models	Speech Battery ("PSY-10") audio, The speech battery consists of prompt-based tasks designed to elicit speech responses from participants in the form of monologues. This includes text reading, recall, and picture description tasks., At initial assessment|Clinical diagnosis, Clinician diagnosis will be recorded for each participant at first assessment, 3-month, and 6-month follow-up. Diagnoses will…	Patient Health Questionnaire-9 (PHQ-9), The PHQ-9 is a 9-item self-reported questionnaire that assesses the severity of depressive symptoms., At initial assessment|Mood Disorder Questionnaire (MDQ), The MDQ is a 15-item self-report screening instrument designed to detect bipolar spectrum disorders. It consists of 13 yes/no questions about manic symptoms, followed by two questions about the co-occ…		Psyrin Inc.	Allwell Behavioral Health Services|The Brookline Center	OBSERVATIONAL
NCT06354907	Improving Mental Health in School-age Children Through the Kids' Empowerment Program (KEP)	https://clinicaltrials.gov/study/NCT06354907	ACTIVE_NOT_RECRUITING	Depression and anxiety are major challenges to American children's optimal mental health, with already high rates exacerbated by the Covid-19 pandemic. Yet help is beyond reach for many children who do not have access to care for reasons including a severely depleted cadre of professionally trained service providers, fear of stigma that goes along with a diagnosis, low access to clinics, and lack…	Child Mental Disorder	BEHAVIORAL: The Kids' Empowerment Program	Revised Children's Anxiety and Depression Scale, Parent reported and child self-rated symptoms of child's anxiety and depression - 25 items, scored 0 to 3, with minimum score of 0 and highest score of 75. Higher scores indicate greater anxiety and depression., Pre-intervention and 12 weeks later|Strengths and Difficulties Questionnaire, Parent reported and child self-rated aggression, peer proble…	Cognitive Emotion Regulation Questionnaire, 36 items assessing 9 areas of emotion regulation: Self-blame, Other blame, Acceptance, Planning, Positive refocusing, Rumination, Positive reappraisal, Putting into perspective, and Catastrophizing. Each subscale consists of 4 items, scored 1 to 4, with a possible range of 4 to 16 for each subscale. Higher scores indicate greater use of that particular …	EPOCH Questionnaire, The 20 item EPOCH is used to measure subjective well-being and includes subscales of Engagement, Perseverance, Optimism, Connectedness, and Happiness. The five subscales consist of 4 items each scored from 1 to 5. The range of scores for each subscale is from 4 to 20. Child self-report and parent report of child. Higher scores indicate greater well-being for each subscale., P…	University of Michigan		INTERVENTIONAL
NCT05227352	Bio-Experiential Spaces for Mental Health in Healthworkers	https://clinicaltrials.gov/study/NCT05227352	RECRUITING	Recharge Rooms are immersive, biophilic private spaces designed to ameliorate trauma, anxiety, and stress. They feature multisensory input that is inspired by nature, as has previously been found to confer physiological benefits. These environments include silk imitation plants, projected scenes of soothing natural landscapes, low lighting that is tailored in color to match the landscapes that ar…	Mental Health|Cognition|Anxiety	BEHAVIORAL: Biophilic design experience	Well-Being Index, This assesses a variety of dimensions such as burnout, fatigue, mental and physical quality of life (QOL), depression and anxiety, and is used as a screening tool to assess residents at "high risk," who may be in distress, and who benefit from added resources and subsequent help seeking. It uses yes/no response categories, and a total score is calculated by adding the number of …	Generalized Anxiety Disorder 7 (GAD7), This 7-item instrument uses some of the DSM-V criteria for GAD (General Anxiety Disorder) to identify probable cases of GAD along with measuring anxiety symptom severity. It can also be used as a screening measure of panic, social anxiety, and PTSD. Responders are asked to rate the frequency of anxiety symptoms in the last 2 weeks on a Likert scale ranging f…		Icahn School of Medicine at Mount Sinai		INTERVENTIONAL
NCT05814575	NEXUS - Next Generation Health Through 2D & 3D Fetal UltraSound; Building Connections to Support Maternal-fetal Health	https://clinicaltrials.gov/study/NCT05814575	RECRUITING	This exploratory study brings together an interprofessional team, novel tools, and innovative, community-driven care delivery approaches to improve health equity among mother-infant dyads impacted by substance use disorder and high risk for poor health outcomes. This study will test a community-informed and community-based intervention using a fetal ultrasound protocol, motivational interviewing …	Pregnancy Related|Substance Use|Mental Health Issue	BEHAVIORAL: NEXUS intervention|BEHAVIORAL: Standardized Non-Medical fetal ultrasound	Study Retention, Percentage of each group returning for a second study visit, 10-26 weeks|Parent Subjective Connection to Fetus/Infant, Participants reported scores of maternal-fetal attachment at the Baseline visit and at last postpartum session; Maternal-fetal attachment scale; Parent-Infant Attachment Questionnaire at 12 weeks post-delivery; (0-5 score, higher is better), Baseline through 12 W…	Access to Care, PRAMS access to care survey, 26 weeks|Perceived Stress, Perceived Stress Scale, 26 weeks|Substance use in pregnancy, Participants' reported substance use at weekly check-ins during and after pregnancy: total number of days using substances in pregnancy (tobacco, alcohol, illicit drugs, marijuana)., Immediately following infant birth|Obstetric complications, The total number of Obs…		Virginia Commonwealth University		INTERVENTIONAL
NCT06542068	Chatbot Effectiveness for Improving Mental Health and Reducing Stress in Nursing Students	https://clinicaltrials.gov/study/NCT06542068	NOT_YET_RECRUITING	This study aims to evaluate the effectiveness of using a chatbot to improve mental health and reduce stress among nursing students during their internships. The study will be conducted through convenient sampling of nursing students from a technology university in southern Taiwan. Students will be divided into experimental and control groups to compare differences in mental health and stress leve…	Mental Health|Stress|Nursing Education	BEHAVIORAL: Line Bot Assistance	Brief Symptom Rating Scale, Five-point Likert-type scale of 0 to 4, with 0 being not at all and 4 being extremely.A total score on the BSRS-5 above 14, or a score of more than 1 on the additional suicide survey item, may indicate a severe mood disorder. Scores between 10 and 14 may indicate moderate mood disorders, and those between 6 and 9 could indicate mild mood disorders., The students are in…			Chang Gung University of Science and Technology		INTERVENTIONAL
NCT05274126	Implementation of a Social and Mental Health Support to Promote Recovery in Five Mental Health Facilities in Paris Area	https://clinicaltrials.gov/study/NCT05274126	NOT_YET_RECRUITING	Prospective longitudinal uncontrolled multicenter study, with cohort follow-up, focusing on patients, professionals, relatives and structures evolution during the implementation of recovery based intervention.	Severe Mental Disorder	BEHAVIORAL: Patient group/Passvers	Patient self rating of recovery support by caregivers T0, 5-item short version of INSPIRE measure (Brief INSPIRE), range from 5 to 25, 25 corresponds to maximal support, baseline|Patient self rating of recovery support by caregivers T12, 5-item short version of INSPIRE measure (Brief INSPIRE), range from 5 to 25, 25 corresponds to maximal support, 1 year|Patient self rating of recovery support by…	Professional's Recovery knowledge on patients T0, Recovery knowledge inventory (RKI), range 20-100, higher values correspond to better knowledge on recovery processes, baseline|Professional's Recovery knowledge on patients T12, Recovery knowledge inventory (RKI), range 20-100, higher values correspond to better knowledge on recovery processes, 1 year|Professional's Recovery opinions on patients T…	Structure recovery orientation T0, Recovery Self-Assessment Services (RSA-R Services), range 32-160, higher values correspond to more pronounced recovery orientation of the structure, baseline|Structure recovery orientation T24, Recovery Self-Assessment Services (RSA-R Services), range 32-160, higher values correspond to more pronounced recovery orientation of the structure, 2 years|Implementatio…	Versailles Hospital	Agence rÃ©gionale de santÃ© Ile de France|UNION NATIONALE DE FAMILLES ET AMIS DE PERSONNES MALADES ET/OU HANDICAPÃ‰ES PSYCHIQUES	INTERVENTIONAL
NCT06556576	e-Intervention Enhancing Mental Health in Adolescents	https://clinicaltrials.gov/study/NCT06556576	NOT_YET_RECRUITING	The e-Intervention Enhancing Mental Health in Adolescents (IMPROVA) study will co-design, test, evaluate, and facilitate the upscaling of a modular eHealth intervention platform that aims to improve mental health and wellbeing, early detect mental health problems and prevent common mental problems in adolescents. IMPROVA will be implemented in school settings and will include components for adole…	Well-Being, Psychological|Depressive Symptoms|Social Isolation	DEVICE: IMPROVA Platform	Strengths and Difficulties Questionnaire (SDQ), The SDQ is a brief behavioural screening questionnaire for children and adolescents, typically used to assess various aspects of their behaviour and emotions. It consists of 25 items, divided into five subscales: * Emotional Symptoms * Conduct Problems * Hyperactivity/Inattention * Peer Relationship Problems * Prosocial Behavior Change in the score …	KIDSCREEN-10, KIDSCREEN-10 has 10 items and measures general health-related quality of life (HRQoL) for adolescents. Scoring: Each item on the KIDSCREEN-10 is rated on a 5-point Likert scale, reflecting the frequency or intensity of the feelings or behaviours described. The scores for the 10 items are summed to produce a total score. This total score can then be transformed into a T-score or perc…		FundaciÃ³ Sant Joan de DÃ©u	Babes-Bolyai University|Linkoeping University|Betthera s.r.o.|Wuerzburg University Hospital|University of Ulm|Utrecht University|Ajuntament de Sant Boi de Llobregat|VU University of Amsterdam|Institut National de la SantÃ© Et de la Recherche MÃ©dicale, France|Stichting Trimbos-Instituut|University of Deusto|Cliclab Transformative Agent SL	INTERVENTIONAL
NCT06592443	The LvL UP Trial: Assessing the Effectiveness of a mHealth Intervention	https://clinicaltrials.gov/study/NCT06592443	RECRUITING	Non-communicable diseases (NCDs), such as cardiovascular disease, diabetes, or cancer, and common mental disorders (CMDs), such as depression or anxiety, represent the primary causes of death and disability worldwide, causing major health and financial burdens. Lifestyle behaviours, including physical activity, diet, stress and emotional regulation, tobacco smoking, alcohol consumption, and sleep…	Health Behavior|Noncommunicable Diseases|Mental Health Issue|Lifestyle Risk Reduction	BEHAVIORAL: LvL UP|BEHAVIORAL: LvL UP + MI|BEHAVIORAL: Comparison	Mental well-being (Warwick-Edinburgh Mental Well-being Scale), Assessed using the Warwick-Edinburgh Mental Well-being Scale (WEMWBS-14). The total score ranges from 14 to 70, with higher values indicating higher mental well-being., Baseline, month 1, month 3, month 6, month 9, month 12	Subjective well-being (World Health Organization Well-Being Index), Assessed using the World Health Organization Well-Being Index (WHO-5). The total score ranges from 0 to 25, with higher values indicating higher well-being., Baseline, month 1, month 3, month 6, month 9, month 12|Mental health (depression - Patient Health Questionnaire-9), Assessed using the Patient Health Questionnaire-9. The to…	LvL UP app: Access to smartphone sensors (physical activity), Sensor: Accelerometer. Data type: Categorical (sitting, standing, walking, in a vehicle, running or bicycling) ., Continuously throughout the study period (i.e., assessed every day during 12 months)|LvL UP app: Access to smartphone sensors (WiFi connection status), Sensor: WiFi. Data type: Categorical (connected/disconnected) and Strin…	Singapore ETH Centre	ETH Zurich|National University of Singapore|Nanyang Technological University	INTERVENTIONAL
NCT05340738	AI-Based Fidelity Feedback to Enhance CBT	https://clinicaltrials.gov/study/NCT05340738	RECRUITING	This study is being conducted together by researchers at the University of Pennsylvania and Lyssn.io, Inc., ("Lyssn"), a technology start-up developing digital tools to support evidence-based psychotherapies (EBPs) for mental health disorders and addiction. This study will implement a technology to assess and enhance the quality of EBPs like Cognitive Behavioral Therapy (CBT) that includes a user…	Cognitive Behavioral Therapy|Therapy	OTHER: LyssnCBT	Change in therapist CBT fidelity as assessed by CTRS scores, CBT Fidelity will be assessed by AI-generated Cognitive Therapy Rating Scale (CTRS) scores for every recorded therapy session, which will be recorded via the Lyssn platform during both SAU and LyssnCBT phases of the study. CBT sessions are scored on different session components (agenda, feedback, understanding, etc.) with the CTRS on a …			University of Pennsylvania	Lyssn.io, Inc.|National Institute of Mental Health (NIMH)	INTERVENTIONAL
NCT05672745	How Phenotypical Characteristics of Woebot Users Are Related to Clinical Outcomes	https://clinicaltrials.gov/study/NCT05672745	COMPLETED	The goal of this observational study is to understand the characteristics of Woebot users as they relate to clinical outcomes. The objectives it aims to address are: 1. To assess Woebot usage patterns, satisfaction ratings, self-efficacy, stress, resilience, work productivity and activity impairment, alexthymia, and bond over time based on demographic, clinical baseline levels, and attitudinal ch…	To Understand the Characteristics of Digital Mental Health Intervention Users as They Relate to Mental Health Outcomes	DEVICE: WB-LIFE	App engagement metrics, Data tracking mobile application use, including conversational interactions with Woebot and patterns of engagement over time, will be collected throughout the duration of treatment (8-weeks)., Baseline to Post-intervention at Week 8|Client Satisfaction Questionnaire (CSQ-8), An 8-item measure used to assess client's satisfaction with treatment.Total scores range from 8-32,…	Perceived Barriers to Care (PBC), The PBC is a 30-item assesses perceived barriers to access mental health care on a scale of 1= not at all to 5 = impossible, including Stigma, Lack of motivation, Emotional concerns, Negative evaluations of therapy, Misfit of therapy to needs, Time constraints, Participation restriction, Availability of Services, and Cost., Day 3 of Intervention|Woebot Attitudina…		Woebot Health		INTERVENTIONAL
NCT06227403	Leadership, Engagement, and Youth Activism Program with Mindfulness (LEAP)	https://clinicaltrials.gov/study/NCT06227403	COMPLETED	The current study tests the feasibility and effectiveness of a youth intervention designed to provide meaningful leadership opportunities and to address barriers to equity, through the acquisition of civic leadership and development skills as well as mindfulness practice, LEAP-M: Leadership, Engagement, and youth Activism Program with Mindfulness. The goal of our proposal is to determine whether …	Adolescent Behavior|Mental Health Wellness 1	BEHAVIORAL: Leadership, Engagement, and youth Activism Program with Mindfulness|BEHAVIORAL: EnvisionIT	Mental Health Continuum - Short Form, 14-item, 6-point scale that measures emotional, social, and psychological wellbeing through frequency of experiencing each symptom of positive mental health. The scale range is 0-70, higher scores indicate better mental health., Baseline, 2-3 months|Engagement, Perseverance, Optimism, Connectedness, and Happiness (EPOCH) measure of adolescent wellbeing, 20-it…			Boston University Charles River Campus	Massachusetts General Hospital|University of Illinois at Chicago|Utah State University	INTERVENTIONAL
NCT05255419	"OnCall": Implementation Study of M-Health for Canadian Public Safety Personnel	https://clinicaltrials.gov/study/NCT05255419	UNKNOWN	First Responders, or Public Safety Personnel (PSP), play a key role in protecting the health and safety of Canadians, yet this important work can take a toll on their mental health, leading to an elevated risk of post-traumatic stress injury (PTSI). Mobile health approaches are a promising tool to facilitate access to confidential on-demand mental health support both when and where it is needed. …	Mental Health Issue|Mental Stress|Post Traumatic Stress Disorder	DEVICE: OnCall mobile health peer support app	Accessing peer support via phone or text via the OnCall app (frequency count), Number of times OnCall users initiates a text or phone call to peer support service via the app platform (software analytics), Monthly intervals from 1 to 6 months	Change in Mental health literacy (7-point Likert scale rating), Rating using a 7 point Likert scale of perceived improvement in knowledge of how to identify and address mental health issues. Range 0-7 with higher scores indicating higher levels of perceived literacy., baseline, 3 months, 6 months|Change in level of distress (Visual analogue scale), Following peer support encounter, a pop-up surve…		McMaster University	Movember Foundation	OBSERVATIONAL
NCT05074004	The Effect of Psychoeducation Given In Psychiatry Day Hospital	https://clinicaltrials.gov/study/NCT05074004	COMPLETED	Background: Psychoeducation is a process used in the realization of the principles of treatment and rehabilitation of mental illnesses and aims to help the patient and his/her family outside the hospital, to help the patient cope with the problems, experiencing, and to support them to live productive lives in society. Aims: This study aims to determine the effect of psychoeducation, given in a ps…	Chronic Mental Disorder|Psychoeducation	OTHER: Psychoeducation	Socio-demographic Data Form, The form prepared by the researchers using the literature contains questions about the health status and the sociodemographic characteristics of individuals diagnosed with psychiatric diseases, such as age, gender, marital status, and educational status., pre-intervention|General Self-Sufficiency Scale, The Turkish adaptation of the scale developed by Sherer et al. (1…	General Self-Sufficiency Scale:, The Turkish adaptation of the scale developed by Sherer et al. (1982) was carried out by YÄ±ldÄ±rÄ±m \& Ä°lhan (2010). The scale with a 5-point Likert structure consists of 17 items. Items 2, 4, 5, 6, 7, 10, 11, 12, 14, 16 and 17 are scored in reverse. The total score that can be obtained varies between 17 and 85, and the increase in the score indicates increased …		Akdeniz University		INTERVENTIONAL
NCT06375551	K-ORCA: Testing a Decision Support Tool and Group Process for Selecting Interventions	https://clinicaltrials.gov/study/NCT06375551	NOT_YET_RECRUITING	This proposal responds to NIMH Objective 4.2.c to develop "decision-support tools and technologies that increase the effectiveness and continuous improvement of mental health interventions" by leveraging the Family First Prevention Services Act (FFPSA) policy opportunity. First, a web-based platform to host (a) a decision-support tool and (b) automated facilitation for group decisions with the to…	Child Abuse|Decision Making|Child Welfare|Decision Making, Shared|Decision Support Technique|Social Facilitation|Implementation Science|Policy|Organizations|Consensus|Mental Health|Family	BEHAVIORAL: Optimizing Responses with Collaborative Assessments-Automated (ORCA-A)|BEHAVIORAL: Optimizing Responses with Collaborative Assessments-Live (ORCA-L)	Mean changes in decision assumptions, decision goals Pre and Immediately Post-intervention, A two-item, quantitative measure will inquire about assumptions and goals in the decision to adopt an intervention. This uses a 5-point Likert scale ranging from 1 (Strongly disagree) to 5 (Strongly Agree). This outcome is part of Aim 2b: Decision quality based on intervention fit to local context., Baseli…	Qualitative changes in decision reasoning pre- post-intervention, Group discussion transcripts will be analyzed using directed content analysis to identify themes. At baseline and post-intervention, a single-item, study-specific questionnaire will ask participants to express their rationale for adopting the selected intervention(s)., Baseline; Immediately Post-intervention|Qualitative changes in …		Chestnut Health Systems	National Institute of Mental Health (NIMH)	INTERVENTIONAL
NCT05741255	Effect of Acceptance and Commitment Therapy Based Interventions on Mental Health and Cognitive Impairment for Patients With Advanced Colorectal Cancer	https://clinicaltrials.gov/study/NCT05741255	COMPLETED	The present study aims to: Determine the effect of acceptance and commitment therapy-based interventions on mental health and cognitive impairment for patients with advanced colorectal cancer. Research Hypothesis: Cancer patients who receive acceptance and commitment therapy-based interventions will exhibit better mental health and lower cognitive impairments than those who didn't receive it.	Acceptance and Commitment Therapy, Mental Health, Cognitive Impairment,Colorectal Cancer	BEHAVIORAL: Acceptance and Commitment Therapy	Mental Health Continuum-Short Form, The original 14-item Mental Health Continuum-Short was developed by (Keyes \& psychology, 2004) in response to demands for a brief self-rating assessment tool that combined the three components of wellbeing: emotional, social, and psychological., 2 weeks|Montreal Cognitive Assessment, The one-page Montreal Cognitive Assessment (MoCA) was used to assess the eigh…			Alexandria University		INTERVENTIONAL
NCT05737966	Evaluation of Case Management for First Episode Psychosis Using the PEPsy-CM Checklist	https://clinicaltrials.gov/study/NCT05737966	COMPLETED	Psychotic disorders are often chronic conditions that lead to impaired functioning, quality of life and social integration. Current research and recommendations for good practice are moving towards early detection and intervention. It is recognized that this leads to better adherence, alliance to care and knowledge of pathology for the patient, especially in young patients. For more than a decade…	First Episode Psychosis	OTHER: evaluation of professional practices	conformity to TIDieR checklist in each center and for each case manager interviewed, TIDieR checklist Patient - Use of the case management manual (yes or no), 1 year|conformity to TIDieR checklist in each center and for each case manager interviewed, TIDieR checklist Patient - Use of specific and validated tools for Psychoeducation (yes or no), 1 year|conformity to TIDieR checklist in each center…	description of the global organisation of each center, Number of staff by trade, 1 year|description of their involvement in the early intervention center, number of years experience, 1 year		Centre Hospitalier Universitaire de NÄ«mes		OBSERVATIONAL
NCT06360029	The LvL UP Pilot Trial	https://clinicaltrials.gov/study/NCT06360029	COMPLETED	Non-communicable diseases (NCDs), such as cardiovascular disease, diabetes, or cancer, and common mental disorders (CMDs), such as depression or anxiety, represent the primary causes of death and disability worldwide, causing major health and financial burdens. Lifestyle behaviours, including physical activity, diet, stress and emotional regulation, tobacco smoking, alcohol consumption, and sleep…	Health Behavior|Noncommunicable Diseases|Mental Health Issue|Lifestyle Risk Reduction	BEHAVIORAL: LvL UP|BEHAVIORAL: LvL UP + MI|BEHAVIORAL: Comparison	Mental well-being (Warwick-Edinburgh Mental Well-being Scale), Assessed using the Warwick-Edinburgh Mental Well-being Scale (WEMWBS-14). The total score ranges from 14 to 70, with higher values indicating higher mental well-being., Baseline, week 4, week 8	Subjective well-being (World Health Organization Well-Being Index), Assessed using the World Health Organization Well-Being Index (WHO-5). The total score ranges from 0 to 25, with higher values indicating higher well-being., Baseline, week 4, week 8|Mental health (depression - Patient Health Questionnaire-9), Assessed using the Patient Health Questionnaire-9. The total score ranges from 0 to 27.…	LvL UP app: Response time to app notifications, Timestamp when a message was sent by the app to the participant and the timestamp when an answer was provided by the participant, Continuously throughout the study period (i.e., assessed every day during 8 weeks)|LvL UP app: Duration of app usage in minutes, Time measure of how long an individual had the app open, Continuously throughout the study p…	Singapore ETH Centre	ETH Zurich|National University of Singapore|Nanyang Technological University	INTERVENTIONAL
NCT06402253	A Music and Visual Arts Digital Intervention in Teenagers to Promote Healthy Engagement With Social Media.	https://clinicaltrials.gov/study/NCT06402253	RECRUITING	The primary goal of this interventional study is to explore whether 3 months of arts-based digital interventions can change the way in which teenagers (13-16 years of age) use social media and are affected by them. The main questions it aims to answer are: * Can we give teenagers new, stimulating, and more goal-oriented ways of using social media through arts-based digital trainings and active di…	Healthy Subjects|Mental Health Issue	BEHAVIORAL: Music composition / edition|BEHAVIORAL: Photography composition / edition	Post - Pre changes in attitudes and importance given to social media, qualitative differences in attitudes and importance of SM self-reported by participants before and after the intervention. Researchers will use a questionnaire specifically developed for this purpose ('Usage, Attitudes \& Opinions about Social Media Questionnaire')., From enrollment to the end of the post-intervention evaluatio…	Treatment Fidelity, Treatment fidelity will be annotated for every week and session as a percentage that represents the accuracy and fit between the actual lessons carried out and the original planned lesson for each intervention session. This percentage will be estimated by the research team present at each intervention session., From beginning of the intervention to end of intervention (at week…	Students' Feedback about the Intervention, At the end of the intervention, students will have to fill a questionnaire in order to rate their likeness and express their opinions about the intervention program in which they have participated. We will use a questionnaire specifically developed for this purpose., End of intervention (week 12)	New York University	American Composers Orchestra	INTERVENTIONAL
NCT06611202	Enhancing Mobility and Mental Health in Dementia Patients	https://clinicaltrials.gov/study/NCT06611202	NOT_YET_RECRUITING	This study aims to evaluate the effect of a multidisciplinary six-minute walking group and activities on patients with dementia\&#39;s physical activity levels, mobility, anxiety, and cognitive function. The primary objective of this study is to evaluate the effectiveness of a multidisciplinary six-minute walking group intervention-spearheaded by physiotherapists, occupational therapists, and psy…	Dementia	OTHER: Exercise|DRUG: Clonazepam	Mobility, A six-minute walking group will be conducted twice a week for 8 weeks, targeting improvements in mobility, endurance, and balance. The impact of physiotherapy will be evaluated using objective tools such as the Tinetti Balance and Gait Assessment. The Tinetti balance subdomain has 16 items, and the gait component has 12 items, with 28 possible outcomes on the tool. The higher the score …	Functional tasks, Occupational therapists will integrate functional tasks, such as ball games involving throwing balls into a court and a bean bag target game, to enhance the relevance of exercises to daily activities. The effectiveness of occupational therapy will be measured by improvements in functional independence using the Pool Activity Level, PAL, Checklist. The Pool Activity Level (PAL) C…		Oxleas NHS Foundation Trust		INTERVENTIONAL
NCT06556537	Effects of Physical Exercise on Frailty, Mental and Physical Health of Older Adults in Rural Areas.	https://clinicaltrials.gov/study/NCT06556537	RECRUITING	Global aging is a significant challenge, both economically and in terms of public health. One of the main challenges is to maintain the health and functionality of older adults. Physical exercise has been suggested as one of the best non-pharmacological tools to prevent health and functionality loss. However, existing scientific literature has mainly focused on older adults from urban centers. Th…	Old Age|Frailty	DEVICE: Face-to-face and video-assisted training	Frailty status., Frailty status measured with the Short Physical Performance Battery (SPPB). The minimum value is 0 and the maximum value is 12 points. A score of \< 10 points means frailty. Therefore, a higher score means a better outcome., T0 = pre-intervention, T1 = 3 months, T2 = 6 months, T3 = 9 months, and T4 = 12 months.	Frailty., Frailty status measured with the Frailty Trait Scale (FTS). The minimum value for the 5-item FTS is 0 and the maximum value is 50 points. Frail participants are those with FTS5 scores \> 25 points. Therefore, a higher score means a worse outcome., T0 = pre-intervention, T1 = 3 months, T2 = 6 months, T3 = 9 months, and T4 = 12 months.|Power Frail App., App designed to assess muscle power…		Universidad de Zaragoza		INTERVENTIONAL
NCT05606601	An Online Intervention Addressing Mental Health and Substance Use in University Students	https://clinicaltrials.gov/study/NCT05606601	COMPLETED	The purpose of this study is to assess the effectiveness of mobile app containing a range of evidence based tools to improve the mental health and substance use outcomes of university students.	Anxiety|Depression|Alcohol Use|Substance Use	BEHAVIORAL: Minder	Change in General anxiety symptomology from Baseline to Follow-up at 30 days, Assessed by the General Anxiety Disorder 7-Item (GAD-7) scale. Changes in anxiety symptomology from baseline to follow-up at 30 days will be based on total scores on the GAD-7 in both the intervention and control groups. Total scores range from 0 to 21 with higher scores indicating a worse outcome (i.e, a greater freque…	Frequency of cannabis consumption, Changes in frequency of cannabis consumption from baseline to follow-up at 30 days will be based on self-reported frequency of cannabis consumption in both the intervention and control groups., Frequency of cannabis consumption will be assessed in the intervention and control groups at baseline and at 30 days.|Frequency of binge drinking, Changes in frequency of…		University of British Columbia		INTERVENTIONAL
NCT05194722	Optimizing Mental Health in Orthopedic Care	https://clinicaltrials.gov/study/NCT05194722	COMPLETED	This study will utilize qualitative cross-sectional and quantitative longitudinal methods. In semi-structured interviews, orthopedic providers and patients with spine conditions will discuss their overall perspectives, specific needs, and preferred solutions to addressing mental health impairment in the context of orthopedic care and research. In these sessions, patient stakeholders will also use…	Anxiety|Depression|Back Pain|Neck Pain	BEHAVIORAL: Wysa mobile app	Adult PROMIS CAT Depression v1.0, The PROMIS (Patient-Reported Outcomes Measurement Information System) Depression measure is a brief, computer-adapted measure of depression symptoms. It is a normalized measure with a mean of 50 and standard deviation of 10. Higher scores represent increased depression symptoms., Change in score from baseline to post-treatment (Month 1)|Adult PROMIS CAT Anxiety v…	Adult PROMIS CAT Pain Interference v1.1, The PROMIS (Patient-Reported Outcomes Measurement Information System) Pain Interference measure is a brief, computer-adapted measure of how much pain interferes with a person's life. It is a normalized measure with a mean of 50 and standard deviation of 10. Higher scores represent increased pain interference., Change in score from baseline to post-treatmen…		Washington University School of Medicine	National Institute of Mental Health (NIMH)	INTERVENTIONAL
NCT06631027	Dietary Adherence and Cognitive Function in Older Adults	https://clinicaltrials.gov/study/NCT06631027	COMPLETED	This study aimed to evaluate the relationship between adherence to the Mediterranean, DASH, and MIND diets and cognitive function in elderly individuals. Data were collected from 1,027 participants aged 65 and older, using dietary assessment tools and the Standardized Mini Mental Test (SMMT), and were analyzed with SPSS 26.	Cognitive Function|Mediterranean Diet|Dietary Approaches to Stop Hypertension|Elderly Population		Cognitive Function Assessment, The primary outcome measure is the cognitive function of elderly individuals assessed using the Standardized Mini-Mental Test. The total Standardized Mini-Mental Test score is analyzed to evaluate the relationship between dietary adherence and cognitive function.The test is scored according to the answers given to each question and evaluated over 30 points in total.…	Sociodemographic characteristics, number and percentage, basaline|Mediterranean Diet Adherence Scale, Adherence to the Mediterranean Diet will be assessed using the Mediterranean Diet Adherence Scale. Scores will range from 0 to 14, with scores below 7 indicating non-compliance, 7-8 indicating acceptable compliance, and 9 and above indicating strict adherence to the Mediterranean diet., Basaline|…		Ankara Yildirim BeyazÄ±t University		OBSERVATIONAL
NCT06790641	Pathways to Perinatal Mental Health Equity	https://clinicaltrials.gov/study/NCT06790641	NOT_YET_RECRUITING	Mental health conditions occurring during pregnancy and up to one year postpartum (the perinatal period) occur in 1 in 5 perinatal individuals. To improve mental health care during the perinatal period, this study will implement and compare a health care model of improving mood and anxiety disorder care in practices with a health care-community partnership model. The study will include 32 perinat…	Perinatal Anxiety|Perinatal Depression|Social Determinants of Health (SDOH)|Peer Support|Obstetric Care|Substance Use Disorder (SUD)|Perinatal Depression, Substance Use	BEHAVIORAL: Program in Support of Moms (PRISM)|BEHAVIORAL: PSI Peer Support	Change in depression score as measured by either Edinburg Postnatal Depression Scale (EPDS) or Patient Health Questionnaire (PHQ9), Perinatal individual depressive symptoms will be determined from their medical charts, through the screening questionnaire used by their care setting. The screener may be the Edinburgh Postnatal Depression Scale (EPDS) or the Patient Health Questionnaire-9 (PHQ-9). T…	Perinatal individual anxiety symptoms, Perinatal individual anxiety symptoms will be determined from their medical charts, through results of the Generalized Anxiety Disorder Scale (GAD-7). The GAD-7 has seven items assessing anxiety severity and is validated in perinatal populations., Baseline to up to 13 months postpartum	Perinatal individual screening, assessment, treatment, and follow-up, Whether perinatal individuals have received screening, assessment, treatment, and follow-up for mental health concerns will be determined from their medical charts. Receipt of screening and results (positive screen versus not) of screening will be determined from medical charts. Screeners will include Edinburgh Postpartum Depre…	University of Massachusetts, Worcester	Patient-Centered Outcomes Research Institute	INTERVENTIONAL
NCT06544226	The Use of Smart Devices in Capturing Digital Biomarkers in Eating Disorders	https://clinicaltrials.gov/study/NCT06544226	RECRUITING	This study aims to explore how smart devices can be used to monitor the health of individuals with eating disorders. Eating disorders are serious mental health conditions that impact both mental and physical health. Effective monitoring is crucial for developing treatment plans and ensuring the safety of individuals both in hospitals and at home. Currently, healthcare professionals use manual met…	Eating Disorders	DEVICE: UH100	Height and Weight - traditional measurement, Height (cm) and weight (kg) will be measured using standard clinical techniques. These two measurements will be used independently or to calculate the body mass index (BMI)., A maximum of two sessions per week, with two readings per session, will be conducted from week 1 to week 16. The frequency may be adjusted to align with participants' clinical vis…			Univa Health		OBSERVATIONAL
NCT06385457	The Effects of Mindhelper.dk: a Self-guided Digital Mental Health Promotion Service Targeting Young People	https://clinicaltrials.gov/study/NCT06385457	NOT_YET_RECRUITING	In a two-armed randomized controlled trial 15-25-year-olds will be recruited via social media to evaluate the effectiveness of Mindhelper.dk; a Danish self-guided, digital, mental health service offering information, self-help tools, and guidance to young people. Participants will be randomly allocated to an intervention group (receiving information about Mindhelper.dk) or a control group (no inf…	Mental Health Issue|Well-Being|Adolescents|Young Adults|Online Intervention|Internet-Based Intervention|Randomized Controlled Trial|Body Dissatisfaction	BEHAVIORAL: Mindhelper- A national youth mental health promotion website	General well-being measure by "The Well-Being Index WHO-5" (WHO5), The WHO5 scores range between 0 and 100. The higher score, the higher level of well-being. The effects of Mindhelper on well-being are measured through surveys disseminated to the study participants. The primary assessment of effect is conducted at T2., Baseline and randomization(T1), 2 weeks (T2), 6 weeks(T3) and 12 weeks (T4) af…	Psychological functioning, measure by "The Short Warwick-Edinburgh Mental Well-Being Scale" (SWEMWBS)., The SWEMWBS scores range from 7 to 35, and higher scores indicate higher levels of mental wellbeing. The effects of Mindhelper on psychological functioning are measured through surveys disseminated to the study participants. The primary assessment of effect is conducted at T2., Baseline and ran…	Intentions of help-seeking, As the investigators have developed the questions used to assess intentions of help-seeking no validated ranging of score exists. The effects of Mindhelper on intentions to help-seeking are measured through surveys disseminated to the study participants. The primary assessment of effect is conduct at T3., Baseline and randomization(T1), 6 weeks(T3) and 12 weeks (T4) af…	University of Southern Denmark	TrygFonden, Denmark|Danske Regioner|Jascha Fonden|Centre for Digital Psychiatry, Mental Health Services in the Region of Southern Denmark	INTERVENTIONAL
NCT06784310	Food Insecurity, Social Determinants of Health	https://clinicaltrials.gov/study/NCT06784310	NOT_YET_RECRUITING	Food is Medicine for the whole will test an intervention which provides medically tailored meals, or grocery voucher cards, or a combination of these food and nutrition resources to a caregiver and children living in the household. The study will examine how providing healthy tailored food and nutrition services can improve health outcomes, such as blood pressure and cholesterol levels.	Food Insecurity|Type 2 Diabetes Mellitus (T2DM)|Hypertension	BEHAVIORAL: Medically Tailored Meals|BEHAVIORAL: Grocery Prescription|BEHAVIORAL: Medically Tailored Meals and Grocery Prescription|BEHAVIORAL: Nutritional Counseling	Change in body mass index (BMI) percentile - child, BMI percentile is automatically calculated in the Electronic Health Record (EHR) from height and weight using age- and gender-specific CDC growth charts, Baseline, post intervention (week 12), and month 6|Change in body mass index percentile - adult, BMI percentile is automatically calculated in the Electronic Health Record from height and weigh…	Change in Dietary Intake, Dietary intake is captured with the Dietary Screener Questionnaire (DSQ-10). Responses to these dietary intake questions are converted to daily cup equivalent estimates (e.g., 1.2 cups of vegetables per day, 1.1 cups of fruit per day, 2.3 cups of FVs per day) of daily FV intake. The 2020-2025 United States Dietary Guidelines for Americans recommend consuming 2 to 3 cups …		Alison Gustafson		INTERVENTIONAL
NCT06619431	Pilot Test of a Mobile App That Helps Spanish-speakers Find Mental Health Services in the US.	https://clinicaltrials.gov/study/NCT06619431	COMPLETED	The goal of this observational study is to develop and test a mobile app for Spanish speakers residing in the US who seeking drug treatment and/or behavioral health services for themselves or an associate. The main questions it aims to answer are: What are the features and content needed on this app? How will people use and share this app? Will they connect with treatment services? After receivin…	Health Disparity, Minority and Vulnerable Populations	DEVICE: Mobile Application	System Usability Scale, The system usability scale (SUS) is a ten-item attitude scale giving a global view of subjective assessments of usability., From enrollment to the close of end-user testing after 4 weeks.			Volver Health	Boston University School of Social Work|Pacific Institute for Research and Evaluation|National Institute on Drug Abuse (NIDA)|National Institute on Drug Abuse (NIDA) (DA038095)	OBSERVATIONAL
NCT06123442	Cognitive Resilience Intervention as a Recovery Therapy for Mental Health	https://clinicaltrials.gov/study/NCT06123442	NOT_YET_RECRUITING	The goal of this randomized controlled trial (RCT) is to develop and test a cognitive resilience intervention (CRI) among selected students who are having problems with anxiety, depression, and suicidal thoughts (psychological distress comorbid with suicidal episodes \[PDSE\]) and to see if it can help lower PDSE among the students who were enrolled. This study will assess the feasibility and acc…	Reduction in Mental Health and Suicide Are the Focus of Interest|Four Assessment Time Points Would be Used to Monitor Participants Through a Laid Down Conditions	BEHAVIORAL: Cognitive Resilience Intervention	The Plutchik Suicide Risk Scale for suicidal risk, The Plutchik Suicide Risk Scale to measure suicidal ideation; a score of 6 or more indicate the presence of suicidal risk, 5minutes|Brief Resilience Scale for assessing resilient behavior, The Brief Resilience Scale measures resilience; the scale is a five-point Likert scale ranging from strongly disagree (1) to strongly agree (5). The addition o…	The General Anxiety Disorder-2 is for measuring general anxiety, The General Anxiety Disorder-2 is scored by assigning 0, 1, 2, and 3 for each response category and adding them together. The score ranges from 0 to 6, and scores of 0-2 indicate mild anxiety, but scores of 3 and above indicate generalized anxiety disorder symptoms., 1 minute|The Patient Health Questionnaire for depression, The Pati…	Client Satisfaction Questionnaire for assessing the satisfaction on therapy received, The Client Satisfaction Questionnaire has a 4-point response range from "1" for low satisfaction to "4" for high satisfaction. The scale scores range from 0 to 32 points; a score of 6 or greater is suggestive of client satisfaction with therapy outcomes; higher scores indicate greater satisfaction., 4minutes|The…	Universidad Autonoma de Ciudad Juarez		INTERVENTIONAL
NCT05963763	Economic Mobility Pilot	https://clinicaltrials.gov/study/NCT05963763	WITHDRAWN	Research on economic mobility barriers consistently demonstrates that lack of access to jobs that pay living wages and to asset building opportunities coupled with cliff effects across public assistance programs (families losing multiple benefits at the same time when their incomes increase) traps families in a cycle of poverty and food insecurity, and as a result, negatively impacts their financ…	Financial Hardship|Food Insecurity|Health Status	BEHAVIORAL: Career Navigator Coaching	Financial well-being, Financial well-being will be assessed using the Consumer Financial Protection Bureau's abbreviated 5-item scale, covering aspects such as income, employment, savings, safety net, past financial experiences, and financial behaviors, skills, and attitudes. Ratings will be given on a scale from 0 to 4, indicating the level of description or frequency, with higher values represe…	Housing instability, Participants will be categorized as experiencing housing insecurity (HI) if they report (1) being behind on rent/mortgage in the past year, (2) moving 2 or more times in the past year, and/or (3) homelessness within the child's lifetime., 18 months|Child Health Outcomes, Child health status will be characterized by caregiver rating of child health as excellent, good, fair, or…		Boston Medical Center	Wagner Foundation|Someone Elses Child|Boston University	INTERVENTIONAL
NCT05233046	Impact of Mindfulness Program on Perceived Wellness, Eating Habits and Relationship to Food	https://clinicaltrials.gov/study/NCT05233046	UNKNOWN	Mindfulness, seemingly a simple concept, research shows that the impact of mindfulness on the overall wellness of an individual can be helpful (5). Research supports that mindfulness leads to reduced stress, enhanced performance, better focus, and improved approach (7). Areas of mindfulnessare mindful eating,movement and meditation. Application of mindfulness tools in these areas can be beneficia…	Diet, Healthy|Food Habits|Mental Fatigue|Mental Stress|Mental Health Issue|Nutrition Poor|Nutrition Disorders|Eating, Compulsive|Eating Behavior|Eating Disorder Weight Fixation|Eating Disorders|Nutrition, Healthy|Dietary Habits	BEHAVIORAL: Nutrition and Mental health counseling|BEHAVIORAL: Nutrition and Mental health counseling with Nourish Carolina	Impact on relationship to food from Mindfulness Program, Nourish Carolina - Comparison of study group with Control Group, using IES2 and clinical reports from nutrition sessions, Measured using Intuitive Eating Scale - 2 (IES2) to assess individual's change with their relationship with food. IES2 is widely used and accepted measure developed by Tracy L Tylka Ph D. with Ohio State University. Data…	Impact of Mindfulness Program on Meals per day, Measured using Intuitive Eating Scale - 2 (IES2) to assess individual's change with their, Assessed at the end of the study -12 weeks.|Imact of Mindfulness Program on Snacks per day, Measured using Intuitive Eating Scale - 2 (IES2) to assess individual's change with their, Assessed 12 weeks.|Impact of Mindfulness Program on Food Choices, Measured us…		Aspire Nutrition, LLP		INTERVENTIONAL
NCT05853666	Connecting Families to Improve Parental Self-efficacy and Parent Psychosocial and Infant Health Outcomes in the NICU	https://clinicaltrials.gov/study/NCT05853666	NOT_YET_RECRUITING	Preterm infants, 1 in 12 Canadian births, are at a significant increased risk of poor health outcomes, resulting in high healthcare burden. Parents of these infants report lower self-efficacy and worse mental health when compared to parents of term infants. There is an urgent need to use effective ways to improve parental self-efficacy and associated parent psychosocial and infant health outcomes…	Self Efficacy|Infant Development|eHealth|Mental Health Wellness 1	BEHAVIORAL: CNH+	Change from baseline parental self-perceived self-efficacy (as measured by the Perceived Maternal Parenting Self-Efficacy tool) at infant discharge date (immediately after the infant is discharged from the NICU), In parents of NICU infants, does CNH+, when compared to standard care, change parental self-efficacy at their infant's discharge from the NICU? Measured using the Perceived Maternal Pare…	Change from baseline parental level of stress (as measured using the State Trait Anxiety Inventory tool) at infant discharge date (immediately after the infant is discharged from the NICU), In parents of NICU infants, does CNH+, when compared to standard care, change parental level of stress at their infant's discharge from the NICU? Measured using the State Trait Anxiety Inventory (STAI) tool at…		IWK Health Centre	Canadian Institutes of Health Research (CIHR)	INTERVENTIONAL
NCT05258578	Tele-BARICARE to Manage COVID-19-Related Distress	https://clinicaltrials.gov/study/NCT05258578	RECRUITING	Background: Over 60% of Canadians are overweight or obese and more than half have a history of a mental illness. The COVID-19 pandemic has made it difficult for people living with obesity to manage their weight even after undergoing bariatric surgery. These difficulties in combination with the stress of the pandemic can cause significant declines in mental health and well-being. Psychotherapy ("t…	Obesity|Bariatric Surgery Candidate|Mental Health Disorder|Eating Disorders	BEHAVIORAL: Tele-CBT|OTHER: Self-Help Resources	Change in Binge Eating Scale, The investigators will assess change in Binge Eating Scale (BES) scores at post-intervention and at 3-month follow-up compared to baseline. The BES is a 16-item self-report measure designed specifically for use with individuals with obesity and assesses the presence of binge eating characteristics indicative of an eating disorder. Scores on the BES range from 0 to 46…	Emotional Eating Scale, The investigators will assess change in Emotional Eating Scale (EES) scores at post-intervention and at 3-month follow-up compared to baseline. The EES is a 25-item self-report measure that assesses a person's tendency to cope with negative affect through eating. The scale ranges from 0 (no desire) to 4 (overwhelming urge) and consists of questions that ask participants to…		University Health Network, Toronto	Centre for Addiction and Mental Health|Toronto Metropolitan University|The Ottawa Hospital|Humber River Hospital|Thunder Bay Regional Health Sciences Centre	INTERVENTIONAL
NCT06103929	Adult Eating Disorder Assessment Study	https://clinicaltrials.gov/study/NCT06103929	RECRUITING	The hypothesis of the study is that low-cost self-completion questionnaires relating to eating disorder symptoms will predict the subsequent results of a detailed, semi-structured interview assessment of eating disorder symptoms that has been calibrated according to expert clinical diagnostic case thresholds. Eating disorders are recognised as a research priority among healthcare professionals, a…	Eating Disorders		The threshold on the questionnaires and SCAN examination output algorithm scores calibrated against the clinician diagnostic thresholds for eating disorder, taking account of the level of agreement between the questionnaires and SCAN, The SCAN assesses most forms of mental and neurodevelopmental disorders. SCANv3s9 is designed to measure eating disorder symptoms and the output numerical scores wi…	The threshold on the EDE-QS examination output algorithm scores calibrated against the clinician diagnostic thresholds for eating disorder, taking account of the level of agreement between the EDE-QS and SCAN, The Eating Disorder Examination Short (EDE-QS) is a 12-item self-report questionnaire on eating disorder symptoms, and providing an overall numerical score. It showed high internal consiste…		University of Leicester	Leicestershire Partnership NHS Trust, UK|City, University of London|National Centre for Social Research, London, UK|University of London	OBSERVATIONAL
NCT06297330	Sleep for Optimal MEdical StudentS (PROMESS)	https://clinicaltrials.gov/study/NCT06297330	RECRUITING	Medical students have been shown to have a greater prevalence of poor sleep leading to poorer quality of life than other groups of students. Among medical students, poor sleep quality and insomnia have been associated with higher level of stress, as well as poorer academic performance. Our field surveys carried out in 2022 and 2023 at the Lyon Est medical school make the same alarming observation…	Health Behavior|Health-Related Behavior|Sleep|Sleep Disorder|Fatigue	BEHAVIORAL: Sleep	Perceived level of sleep troubles. Evolution of the score obtained at the Pittsburgh Sleep Questionnaire Inventory (PSQI)., The students level of sleep troubles will be assessed through the PSQI score ranging from 0 (none) to 21 (extreme). This score classified the presence or absence of sleep troubles. It can be divided into eight sub-scores (i.e., sleep quality, sleep latency, time spent in bed…	Perceived level of sleep troubles. Score obtained at the Pittsburgh Sleep Questionnaire Inventory (PSQI)., The students basal level of sleep troubles will be assessed through the PSQI questionnaire ranging from 0 (none) to 21 (extreme). One score is assessed and classified the presence or absence of sleep troubles. It can be divided into eight sub-scores (i.e quality, latence, time spent in bed, …		Research on Healthcare Performance Lab U1290		INTERVENTIONAL
NCT06280066	An Intervention-Based Approach to Strengthen the Psychological Health of Children With Cystic Fibrosis and Their Mothers	https://clinicaltrials.gov/study/NCT06280066	RECRUITING	Cystic fibrosis (CF) is a life-threatening exocrine gland disease that is often diagnosed in childhood, and its incidence tends to increase and affect physical and mental health.The purpose of this study is to evaluate the effectiveness of the Intervention Program Based on Strengthening the Psychological Resilience of Children Diagnosed with Cystic Fibrosis and Their Mothers, prepared for childre…	Cystic Fibrosis|Children|Resilience,Psychological|Laughter Yoga|Laughter Therapy|Mothers|Psychological Health|Lung Functions	OTHER: Intervention Program Based on Strengthening the Psychological Resilience of Children Diagnosed with Cystic Fibrosis and Their Mothers	The Respiratory Function Test, Children will have a respiratory function test performed at the center where the research will be conducted. As a result of the rest, the children's FEV1 and FVC values will be examined., The measurement will start two weeks before the intervention, immediately after the intervention, and 1 and 3 months after the intervention.|The Revised Cystic Fibrosis Questionnai…			Kirsehir Ahi Evran Universitesi	TC Erciyes University	INTERVENTIONAL
NCT06790199	Implementation of a Teacher Classroom Program to Support Preschool Children with Autism or Developmental Problems	https://clinicaltrials.gov/study/NCT06790199	RECRUITING	The Incredible YearsÂ® "Helping Preschool Children with Autism" (IY-HPCA) program is designed for teachers of children aged 2 to 5 years who have students with autism in their classrooms. The program provides tools to support children with autism. The primary aim of this pilot study is to examine the feasibility of implementing the IY-HPCA intervention among teachers of preschool children (typica…	Autism Spectrum Disorder|Teacher Training|Teacher Skills in Addressing Child Mental Health Problem|Developmental Disorders	BEHAVIORAL: Incredible YearsÂ® "Helping Preschool Children with Autism" program (IY-HPCA)	Percentage of teachers engaging with and finishing the program, Teachers' attendance at the sessions will be regeristered weekly with a sheet of attendance, with the aim to determine levels of compliance and engagement with the intervention. An attendance of at least 4/6 sessions is expected, with a minimum of 50% of teachers finishing the program., Attendance sheet completed weekly throughout th…	Changes from baseline to post-intervention in Teacher Strategies Questionnaire for Children with Autism (TSQ-A), The Teacher Strategies Questionnaire for Children with Autism (TSQ-A) is a 52-item teacher-report questionnaire part of the IY program materials that consists of six sections. The first section asks teachers to rate their confidence in promoting social, emotional, language and academic…		FundaciÃ³ Sant Joan de DÃ©u	FundaciÃ³ La MaratÃ³ de TV3	INTERVENTIONAL
NCT06781801	Improving Heart and Metabolic Health in People With Severe Mental Illness Through a Long-term Clinical Trial	https://clinicaltrials.gov/study/NCT06781801	NOT_YET_RECRUITING	Cardiometabolic diseases are prevalent among individuals with psychotic disorders, significantly contributing to their shorter lifespan, reduced quality of life, and economic impact on individuals and society. To improve cardiometabolic health, effective and individualized interventions are crucial. Psychosis outpatient clinics are ideal for these interventions due to regular patient visits and t…	Psychotic Disorders	OTHER: Intervention	Change in body mass index., To evaluate whether the intervention is superior to care as usual in lowering levels of cardiometabolic risk indicators. Primary endpoint: Cardiometabolic risk indicator: â€¢ Body mass index (BMI) (kg/m2)., At 36 months from baseline.|Change in Waist-hip ratio., To evaluate whether the intervention is superior to care as usual in lowering levels of cardiometabolic risk…	Change in cardiovascular disease (CVD) events or risk scores based on the SCORE2 algorithm., To assess if the intervention is superior to care as usual in lowering the risk of cardiovascular disease. Secondary endpoint: â€¢ CVD events or reduction in CVD risk scores according to the risk algorithm for future CVD, Systematic Coronary Risk Evaluation 2 (SCORE2), a tool designed to estimate the 10-y…	Change in quality of life., To evaluate whether the intervention is superior to care as usual in enhancing the quality of life. Other endpoint: o Quality of life according to quality of life questionnaire (EQ-5D-5L)\*. \*Quality of life according to the EuroQol 5-Dimension 5-Level (EQ-5D-5L) Questionnaire, which measures five dimensions of health: mobility, self-care, usual activities, pain/disco…	Vastra Gotaland Region	The Gothenburg Society of Medicine	INTERVENTIONAL
NCT05560737	ODYSSEE-vCHAT Mental Health Program for Heart Failure and Kidney Disease Patients	https://clinicaltrials.gov/study/NCT05560737	ACTIVE_NOT_RECRUITING	INTRODUCTION Psychological distress and reduced quality of life are prevalent in patients with chronic heart failure (CHF) and advanced chronic kidney disease (CKD). In addition, persons with CHF or CKD live with increased risk of primary or secondary complications associated with COVID-19, including mortality. International task force committees report that medical therapy combined with counsell…	Chronic Heart Failure|Chronic Kidney Diseases	BEHAVIORAL: ODYSSEE-vCHAT	Self-reported overall mental health, The primary goal of the study is to evaluate whether engagement with ODYSSEE-vCHAT significantly changes from baseline the proportion of participants with clinically improved or sustained positive mental health (defined as a "minimally important increase" of at least 3.8 points or a score of at least 65 on the MCS) at study completion., Baseline and study comp…	Self-reported depression, 9-Item Patient Health Questionnaire (PHQ-9), Baseline, months 4 and 8, and study completion (up to 16 months)|Self-reported anxiety, 7-Item Generalized Anxiety Disorder (GAD-7), Baseline, months 4 and 8, and study completion (up to 16 months)|Self-reported loneliness, 6-Item Revised UCLA Loneliness Scale (RULS-6), Baseline, months 4 and 8, and study completion (up to 16 …	Gender interactions, Exploratory analyses will be conducted for gender categories represented by participants (male, female, gender fluid or non-binary, and not specified)., Baseline, months 4 and 8, and study completion (up to 16 months)	University Health Network, Toronto	Sunnybrook Health Sciences Centre|Mount Sinai Hospital, Canada|The Ottawa Hospital	OBSERVATIONAL
NCT06566937	The Effectiveness of E-health Intervention in Improving Mental Health Outcomes Among Breast Cancer Patients	https://clinicaltrials.gov/study/NCT06566937	RECRUITING	Study Purpose: The study aims to assess how effective e-health interventions are at improving mental health help-seeking intentions and behaviours among breast cancer patients. Intervention: E-health interventions will be utilized to encourage patients to seek mental health support. These interventions are designed to be accessible and convenient, offering support and information through digital …	Breast Cancer|Breast Neoplasms|Depression, Anxiety|Distress, Emotional	OTHER: E-health video	Mental Help-Seeking Intention, Help-Seeking Intention: The likelihood or willingness of breast cancer patients to seek professional mental health services. The mental help-seeking intention will be assessed using the Theory of Planned Behaviour (TPB) questionnaires. The help-seeking intention will be measured on a 3-item scale. Responses will be rated on a 6-point Likert scale, with higher scores…	Mental Health Literacy, Mental health literacy refers to the knowledge and beliefs about mental disorders that aid in their recognition, management, and prevention. Evaluation: Mental Health Literacy Scale (MHLS), baseline, 4 weeks and 12 weeks post intervention|Attitude of Seeking Help, Subjective Norms, Perceived Behavioural Control (PBC), Attitude towards help-seeking, subjective norms, as wel…		National University of Malaysia		INTERVENTIONAL
NCT05820308	Companion Dog Walking for ICU Survivor Health	https://clinicaltrials.gov/study/NCT05820308	COMPLETED	The goal of this clinical trial is to determine the feasibility and acceptability of a randomized controlled trial comparing a pet dog walking intervention to an attention control education intervention in adult intensive care unit survivors. The main question\[s\] it aims to answer are: * What is the feasibility of a pet dog-walking intervention compared to an attention control education interve…	Post Intensive Care Syndrome|Depression|Anxiety|Quality of Life	BEHAVIORAL: Companion Dog Walking|BEHAVIORAL: Attention Control Group	Study Feasibility as assessed by recruitment results, attrition rates, intervention fidelity, and missing data points, Data will be collected to answer the following questions: 1. To what extent does the recruitment procedure produce study participants? 2. How many participants met inclusion and exclusion criteria? 3. What are the obstacles to recruitment? 4. What was the attrition rate of partic…	Change in Depression, The Center for Epidemiologic Studies Depression Scale is a 20-item self-report tool that assesses intensity of depression using a 4-point Likert scale. Lower scores indicate milder levels of depression while higher scores indicate more severe depression (potential score 0-60). Clinically meaningful depression is represented by a score of 16 or greater., Depression will be me…		University of Missouri, Kansas City	Sigma Theta Tau International Honor Society of Nursing	INTERVENTIONAL
NCT05701111	Building Resilience at Schools: Emotional and Biological Assessment and Treatment of Traumatic Stress	https://clinicaltrials.gov/study/NCT05701111	RECRUITING	In the last four years alone, residents of Puerto Rico have experienced a slew of natural disasters including Hurricane Maria in 2017, earthquakes in 2019 and 2020, the continued COVID-19 pandemic from 2020-2022, and most recently Hurricane Fiona. This series of distressing events can lead to an increased need for mental health resources and trauma treatment. Furthermore, the unique single-distri…	Post Traumatic Stress Disorder|Complex Posttraumatic Stress Disorder|Stress|Burn Out|Mental Health Issue	BEHAVIORAL: Start with the Heart Students|BEHAVIORAL: Start with the Heart Teachers|BEHAVIORAL: Cue Centered Therapy Counselors|BEHAVIORAL: Cue Centered Therapy Students|GENETIC: iSWAB-DNA	Mean Change from Baseline in Resilience Score, Resilience is assessed using the Child/Youth and Adult Resilience Measure on a 5- point Likert scale. Score range 1 to 5 (1=Not at all, 5=A lot). The total score is summed. Changes in scores will be assessed between all time points., Three time points: Baseline, week 8, week 23|Mean Change from Baseline in Work Self-Efficacy Score, Work Self-Efficacy…	Mean Change from Baseline in Family Functioning Score, Family functioning are assessed using the Family Assessment Device on a 4- point Likert scale. Score range 1 to 4 (1=Strongly Agree, 4=Strongly Disagree). Unhealthy responses are reverse-scored and each subscale is averaged. Only the General Functioning subscale will be used for the study. Changes in scores will be assessed between all time p…		Stanford University	Pure Edge Inc.|Iowa State University|Ponce Health Sciences University	INTERVENTIONAL
NCT06307470	Nurse-led Mind-body Intervention on Sexual Health for Breast Cancer Survivors	https://clinicaltrials.gov/study/NCT06307470	RECRUITING	The goal of this clinical trial is to test the efficacy of a nurse-led psychoeducational sexual health intervention for young women breast cancer survivors. The main questions it aims to answer are: 1. What is the feasibility of this intervention in an online, private setting? 2. What is the effect of this intervention on reducing menopausal symptoms, improving sexual functioning, and enhancing b…	Women's Health: Neoplasm of Breast|Menopause, Premature|Body Image|Sexual Dysfunction|Cancer, Breast	BEHAVIORAL: EMBRACE (Empowerment through Mind and Body Reclamation After Cancer Experience)	Vulvovaginal Symptoms Questionnaire (VSQ), A 21-item survey designed to measure vaginal symptoms, emotions, life impact due to vulvovaginal symptoms, and sexual impact of vulvovaginal symptoms. The scores range from 0 - 20 with the higher score meaning greater impact from vulvovaginal symptoms., Week 1, Week 16, Week 22|Body Image Scale, A 10-item survey designed to measure body image changes aft…			University of Arkansas	Intimate Pathways Center for Sexual Health	INTERVENTIONAL
NCT05407623	A Cluster-randomized Control Trial of PAX Good Behavior Game in Swedish Elementary Schools	https://clinicaltrials.gov/study/NCT05407623	RECRUITING	Two important challenges that primary school in Sweden is confronted by are increasing levels of mental illness among children and adolescents and increasing rates of stress related symptoms and sick leave associated with mental illness in primary school teachers. Primary school is an important arena to address these issues. PAX is implemented as a part of the regular classroom activities and giv…	Well-being in Elementary School Children|Mental Health in Elementary School Children|Work-related Stress in Teachers|Academic Performance in Elementary School Children	BEHAVIORAL: PAX Good Behavior Game|BEHAVIORAL: Count on Me!|BEHAVIORAL: Collegial Learning Community	[Pupil-focused] KIDSCREEN-10 extended with 3 items, The 10-items questionnaire for assessing children and adolescents health and well-being KIDSCREEN-10 and 7 additional items from the full KIDSCREEN-52 (self-assessment versions). A selection of 13 of these items will be summarized and used as the primary outcome on pupil level. The scores of the extended scale range between 13 and 65 with a high…	[Pupil-focused] Child Health Utilities - 9 dimensions (CHU9D), CHU9D is a self-rated health assessment and will be used in cost-effectiveness analysis. The instrument covers nine dimensions (worried, sad, pain, tired, annoyed, schoolwork/homework, sleep, daily routine, and activities) with the related statements corresponding to five levels of severity of impairment in each dimension ranging from…		Linnaeus University	Stockholm University|Karolinska Institutet|Uppsala University|KTH Royal Institute of Technology|Vestigio (NGO)	INTERVENTIONAL
NCT05960461	Families Moving Forward (FMF) Connect Pro for Mental Health Providers	https://clinicaltrials.gov/study/NCT05960461	RECRUITING	The goal of this clinical trial is to test a new provider-assisted version of the caregiver Families Moving Forward (FMF) Connect app ("FMF Connect Pro") with mental health providers in the United States. In FMF Connect Pro, mental health providers learn to do routine screening for prenatal alcohol exposure, diagnose fetal alcohol spectrum disorders (FASD), and support families in using the FMF C…	Fetal Alcohol Spectrum Disorders	BEHAVIORAL: FMF (Families Moving Forward) Connect Pro|BEHAVIORAL: ECHO (Extension of Community Healthcare Outcomes) implementation.|BEHAVIORAL: Self-Directed Learning implementation.	Reach: proportion of agencies who accept introductory webinar presentation, Research staff will document the number of mental health agencies who agree to participate in the introductory webinar presentation out of the total number approached., 3 months prior to baseline|Reach: proportion of mental health providers who enroll in the study, Research staff will document the number of mental health …	Contextual determinants on outcomes: Mean score on the Theoretical Domains Framework (TDF) survey, Providers will complete an adapted version of the Theoretical Domains Framework (TDF) survey to assess possible barriers and facilitators impacting implementation of the intervention. The survey includes 27 items. Responses are scored from 1(strongly disagree) to 7 (strongly agree). Scores range fro…		University of Rochester	National Institute on Alcohol Abuse and Alcoholism (NIAAA)	INTERVENTIONAL
NCT05997849	Development of a Multiplatform Mental Health Mobile Tool	https://clinicaltrials.gov/study/NCT05997849	RECRUITING	Mobile applications for mental health (MAMH) have shown great potential for delivering digital interventions for the general population. However, most of these apps do not have evidence on how they work. Thus, users may be exposed to products that do not offer any real benefit, or that could harm them. Similarly, the most popular MAMHs use several techniques to deliver their mental health content…	Depression|Anxiety	BEHAVIORAL: Mobile application	Anxiety symptoms, Current anxiety symptoms as measured by Generalized Anxiety Disorder Scale - 7 (Generalized Anxiety Disorder-7). It consists of 7 items that the person assesses on a scale of 0 to 3 according to the frequency with which each symptom has disturbed them during the last 2 weeks (Spitzer et al., 2006). (2) The PHQ-4 instrument (Kroenke, Spitzer, Williams \& LÃ¶we, 2009) has 4 items …	Wellbeing, Perceived psychological and overall wellbeing is measured by PHI Scale (Pemberton Happiness Index): 21-item instrument, evaluates in 2 subscales, psychological well-being (experienced, 5 positive experiences and 5 negative experiences) and subjective well-being (remembered). The scale is Likert-type, with scores per item from 0 to 10 (Paiva et al., 2016)., Measured at baseline (pre-int…		University of Talca	Gobierno Regional del Maule	INTERVENTIONAL
NCT06416215	Promoting Positive Mental Health for Sustainable Eating Behaviors	https://clinicaltrials.gov/study/NCT06416215	RECRUITING	The main aim of the present study is to assess the effects and the effectiveness of a psychological intervention based on the principles of well-being therapy (WBT) in promoting weight-loss, sustainable and healthy eating behaviors and an optimal psychological functioning in patients with obesity.	Obesity	OTHER: Psychological intervention based on WBT and cognitive restructuring|OTHER: Basic Nutritional Intervention	Change from baseline in weight-loss, Body weight will be both self-evaluated by patients and will be verified by the medical staff during follow-up visits, Baseline, 35 days after starting the intervention, 1 month after finishing the intervention and 3 months after finishing the intervention	Change from baseline in the Sustainable and Healthy Dietary Behaviors (SHDB) questionnaire, The Sustainable and Healthy Dietary Behaviors (SHDB) is 30-item self-reported questionnaire on a 6-point Likert scale to assess sustainable and healthy dietary behaviors through five dimensions and the total score: food choices, storing, cooking, food consumption and food disposal. For each sub-scale and t…		University of Bologna	IRCCS Azienda Ospedaliero-Universitaria di Bologna|European Union	INTERVENTIONAL
NCT06070025	Impact of Pre-Military Life Experiences/Exposures on Active-Duty Service Members' Psychological Health	https://clinicaltrials.gov/study/NCT06070025	ENROLLING_BY_INVITATION	The goal of this observational study is to learn about the impact of historic and current Traumatic Brain Injuries on a Marine Battalion. Its main objectives are: * Establish individual mental and physical performance profile and brain health baseline in Infantry Marines * Develop predictive models to identify early signs of mental and/or physical degradation that can help predict "red-line" beha…	Traumatic Brain Injury		Explanation of Outcomes, In a traditional clinical trial, we would have explicitly included measures, or measurement tool used to assess the measure, along with the measurement units that would be used to assess this outcome measure. However, in this novel prospective digital health trial, these outcomes are not predefined, but are part of discovery within the digital app. Therefore these data wi…			University of Southern California		OBSERVATIONAL
NCT05910580	Improving Alcohol and Substance Use Care Access, Outcome, Equity During the Reproductive Years	https://clinicaltrials.gov/study/NCT05910580	SUSPENDED	The goal of this clinical trial is to test the effectiveness of evidence-based Screening, Brief Intervention, and Referral to Treatment (SBIRT) among adult patients who screen positive to one or more risky alcohol or substance use behaviors while seeking care at a sexual and reproductive health (SRH) clinic. The main questions it aims to answer are: * Does SBIRT impact patients' alcohol and subst…	Alcohol-Related Disorders|Substance-Related Disorders|Mental Health|Reproductive Health|Sexual Health|Sexually Transmitted Diseases|Contraception|Maternal Health|Pregnancy|Women's Health	BEHAVIORAL: Screening, Brief Intervention, and Referral to Treatment (SBIRT)	Average drinks per drinking day (T0), Average number of drinks consumed on days where individual consumed alcohol (past 30 days), Baseline|Average drinks per drinking day (T1), Average number of drinks consumed on days where individual consumed alcohol (past 30 days), 30 days|Average drinks per drinking day (T2), Average number of drinks consumed on days where individual consumed alcohol (past 30…	AUDIT-C score (T0), Score on screening measure for risky drinking; adjusted to past 30 days. The Alcohol Use Disorders Identification Test-Concise (AUDIT-C) is a brief alcohol screening instrument that reliably identifies persons who are hazardous drinkers or have active alcohol use disorders (including alcohol abuse or dependence). The AUDIT-C is a modified version of the 10 question AUDIT instr…		Emory University	National Institute on Alcohol Abuse and Alcoholism (NIAAA)|Stanford University|Planned Parenthood League of Massachusetts	INTERVENTIONAL
NCT06548126	Evaluation of the Parenting in the Moment Online Program for Forcibly Displaced Families	https://clinicaltrials.gov/study/NCT06548126	RECRUITING	This Randomized Controlled Trial will test the effectiveness of the Parenting in the Moment (PIM) online parenting program for parents with experiences of forced displacement. The primary objective of this study is to conduct a summative (impact) evaluation of the PIM online parenting program as an in-home parent, skill-based program for parents of school-aged children, using a randomized control…	Child Safety|Coercion|Child Wellbeing|Adjustment|Parenting|Post Traumatic Stress Disorder|Mental Health|Child Maltreatment|Trauma|Emotional Regulation	BEHAVIORAL: Online Parenting Program|OTHER: No online parenting program	Child Safety, Structural equation modeling (SEM) growth curve analyses on child outcomes will be employed. The following evidence-based measures will be used to measure change and determine child safety outcomes as a result of the intervention: Child Abuse Screening Tool (ICAST-T attitudes to punishment scale), 0-Baseline (timepoint 1); 4-month Posttest (timepoint 2); 16-month Posttest (timepoint…	Adult Wellbeing secondary outcomes, Structural equation modeling (SEM) growth curve analyses on Caregiver outcomes will be employed. The following evidence-based measures will be used to measure change and determine adult wellbeing outcomes as a result of the intervention: Difficulties in Emotion Regulation Scale (DERS)., 0-Baseline (timepoint 1); 4-month Posttest (timepoint 2); 16-month Posttest…		Arizona State University	Department of Health and Human Services	INTERVENTIONAL
NCT06425523	Transforming Health and Resilience in Vulnerable Environments: Mental Health, Psychosocial Support, and Climate-Smart Farming in Nakivale	https://clinicaltrials.gov/study/NCT06425523	ACTIVE_NOT_RECRUITING	The study aims to evaluate if enhancing the mental health of refugee mothers can make them better able to implement new farming methods that are meant to improve food security in the face of climate change. It is a cluster-randomized controlled trial involving 900 pairs consisting of refugee mothers and their children aged 36-59 months, living in Nakivale refugee settlement in Uganda. The mothers…	Psychological Distress|Malnutrition, Child|Dietary Deficiency|Mental Health|Malnutrition	BEHAVIORAL: Home Gardening Intervention (HGI)|BEHAVIORAL: Self-Help Plus (SH+)|BEHAVIORAL: Enhanced Usual Care (EUC)	Food insecurity, Food insecurity will be assessed using the Food Insecurity Experience Scale (FIES). The FIES was developed by the FAO, and consists of 8 questions regarding the availability of sufficient food in the past thirty days. The questions form a scale calibrated against a global reference from the 2014-2016 Gallup World Poll for comparability across countries. Responses are analyzed as …	Dietary diversity, Dietary diversity will be assessed using the Household Dietary Diversity Score (HDDS). The HDDS is a measure of food consumption that reflects a household's access to a variety of foods. It's based on households' self-reporting of the 12 food groups consumed in the previous 24 hours., 12 months|Child malnutrition, Child malnutrition will be assessed using the Height-for-Age Z-s…	Economic preferences, Both mothers and their children will play a set of incentivized economic games to measure economic preferences. Risk-taking will be measured using a "bomb-task." Time preferences will be measured using an investment task. Prosociality will be assessed using a series of dictator games., 12 months|Cognitive skills, Children's cognitive skills will be assessed using a battery o…	Uppsala University	The Swedish Research Council for Environment, Agricultural Sciences and Spatial Planning (FORMAS)|Vivo international e.V.|Bielefeld University|Kabale University|University of Turku|Max Planck Institute for Research on Collective Goods|University of North Carolina, Charlotte	INTERVENTIONAL
NCT06516536	Mindfulness and Student Health	https://clinicaltrials.gov/study/NCT06516536	COMPLETED	In recent years, there has been growing interest in the well-being and mental health of college students, driven by a significant increase in mental health problems within this population. Several mindfulness interventions, a technique to improve present moment awareness and emotional acceptance, have shown positive results in improving mental health and developing healthy lifestyle habits in thi…	University Students	OTHER: MBI (Mindfulness-Based Intervention)	Healthy Lifestyle Questionnaire [CEVS-2], The Healthy Lifestyles Questionnaire (CEVS-2) evaluates habits related to physical activity, nutrition, rest, stress management, social relationships and personal hygiene using a 5-point Likert scale. Higher scores indicate better practices in these aspects, while lower scores suggest areas where improvement could be made., Up to twelve weeks|Mental Healt…			University of JaÃ©n		INTERVENTIONAL
NCT06704971	Assessing Cognitive Decline at Home	https://clinicaltrials.gov/study/NCT06704971	RECRUITING	Neuropsychiatric symptoms (NPS) refer to a range of mental and emotional issues that can be observed through how patients move, perform daily tasks, and express feelings on their faces. In this study, the investigators want to find ways to accurately and unobtrusively track these symptoms in people's homes over time. Our goals are to note when these symptoms happen, predict potential problems, an…	Mild Cognitive Impairment|Mild Dementia|Dementia Alzheimers|Dementia|Memory Impairment|NPS		develop a personalized and clinically interpretable NPS assessment system, Assessing NPS relies primarily on clinician observation \& interviews with caregivers, usually within brief \& infrequent clinical visits. Precise assessment and monitoring methods would incorporate objective, patient- \& caregiver-friendly, real-time tools and provide reliable \& frequently captured data. We aim to create…	generate Data and support for a large-scale study or clinical trial within the context of an R01., the ultimate goal of this project is to generate feasibility data and infrastructure for a large-scale study with a possible clinical trial within the context of an R01. In parallel, to translate the technology into clinical practice, we will work with the Stanford Office of Technology Licensing (OT…		Stanford University	Johns Hopkins University|University of Rochester	OBSERVATIONAL
NCT06476561	Impact of Sociodemographic, Psychological, and Quality of Life Factors on Dual-Task Performance in Elderly Iraqis	https://clinicaltrials.gov/study/NCT06476561	COMPLETED	This study investigates the impact of sociodemographic, psychological, and quality of life factors on dual-task performance in elderly individuals living in Iraq. Dual-task performance, the ability to perform two tasks simultaneously, is a crucial indicator of cognitive and motor functions in older adults. This research aims to understand how factors such as age, gender, education, income, mental…	Cognitive Dysfunction|Motor Skills Disorders|Aging	OTHER: - Sociodemographic Assessment - Psychological Assessment - Quality of Life Assessment - D	Dual-Task Performance, The primary outcome measure is the dual-task performance, assessed by the time taken to complete the Nine-Hole Peg Test (NHPT) while simultaneously performing a cognitive task of counting backward by threes. This metric characterizes the impact of cognitive load on motor performance, with higher DTC values indicating greater difficulty in managing dual tasks., The measureme…	Psychological Distress Levels, Measurement of participants' levels of depression, anxiety, and stress using the Depression Anxiety Stress Scales-21 (DASS-21). Scores are calculated for each subscale (depression, anxiety, and stress) based on participants' responses, providing insight into the psychological well-being of the elderly population and its potential association with dual-task performan…		Ã‡ankÄ±rÄ± Karatekin University		OBSERVATIONAL
NCT06666075	Digital Reminiscence Therapy for Alzheimer's in Institutionalized People	https://clinicaltrials.gov/study/NCT06666075	RECRUITING	Digital reminiscence therapy (DRT) is an innovative intervention designed to enhance the psychological health of institutionalized seniors with Alzheimer's disease. This approach utilizes digital tools to facilitate the sharing of personal memories and experiences, fostering social interaction and emotional engagement. By combining technology with therapeutic reminiscence techniques, DRT aims to …	Alzheimer Disease	OTHER: Digital and Interactive Reminiscence	The Quality of Life in Alzheimer's Disease (QoL-AD), This Scale is a 13-item tool that measures quality of life specifically in people with Alzheimer's. Each item is scored from 1 to 4, with a higher score indicating a better perception of quality of life. Areas assessed include mood, physical well-being, relationships, and environment. A high total score suggests a positive perception of quality…			University of JaÃ©n		INTERVENTIONAL
NCT06562244	Family-Focused Adolescent &Amp; Lifelong Health Promotion Optimization Trial	https://clinicaltrials.gov/study/NCT06562244	RECRUITING	The aim of this study is to conduct a multi-country, cluster-randomized factorial trial to optimize the Parenting for Lifelong Health (PLH) for Parents and Teens program in Moldova and North Macedonia. Specifically, this trial will evaluate the effectiveness and cost consequences of three additional intervention components: UNICEF's Helping Adolescents Thrive comics, adolescent peer support based…	Adolescent - Emotional Problem|Parent-Child Relations|Family Functioning|Well-Being, Psychological	BEHAVIORAL: Parenting for Lifelong Health for Parents and Teens (PLH)|BEHAVIORAL: Helping Adolescents Thrive comics|BEHAVIORAL: I Support My Friends	Change in levels of caregiver-reported emotional problems in adolescents: Child Behavior Checklist (CBCL) 6-18, "internalizing subscale", The CBCL is an instrument from the Achenbach System of Empirically Based Assessment (ASEBA). Each problem item is rated 0=not true, 1=somewhat or sometimes true, and 2=very true or often true. Standardized scores can be computed with higher scores indicating mo…	Change in levels of family communication in adolescents: Child-Parent Communication Apprehension scale (CPA-YA), total score, The CPA-YA measures parent-child communication apprehension and will be completed by adolescents. The tools consists of 12 items with responses being scored using a 5-point Likert-type scale, from 1 (strongly disagree) to 5 (strongly agree)., Pre-assessment and 6 - 8 weeks…	Adolescent healthy weight: BMI; adolescent and caregiver reports, Adolescent healthy weight will be assessed with caregiver and adolescents report on the adolescent's mass in kilograms and height in meters. This is not expected to change as a result of the intervention, but is assessed for sample description., Pre-assessment and 6 - 8 weeks after pre-assessment|Caregiver alcohol use: The Alcohol …	University of Klagenfurt	Institute for Marriage, Family and Systemic Practice - ALTERNATIVA|Cardiff University|Association for Systematic Therapy Education Center|Medical University of Vienna|University Jaume I Castellon|Bielefeld University|Health for Youth Association, Moldova	INTERVENTIONAL
NCT05454761	Multicomponent Lifestyle Intervention for Depression Supported With Digital Health Technologies to Promote Adherence	https://clinicaltrials.gov/study/NCT05454761	UNKNOWN	The proposed study will be a randomized, assessor-blind controlled trial embedding both outcome and process evaluations of a 6-week group LM intervention with/without self-tracking tools (Study I). The outcome evaluation will examine the effects of LM-S and LM alone vs. CAU, and the process evaluation will enhance the understanding of the causal assumptions that underpin LM to inform policy and c…	Depression	BEHAVIORAL: Group-based Lifestyle Medicine Program	Change in the Patient Health Questionnaire (PHQ-9), The PHQ-9, a 20-item questionnaire used for screening, diagnosing, monitoring and measuring the severity of depression, which scores each of the nine DSM-IV criteria as "0" (not at all) to "3" (nearly every day)., [Time Frame: Baseline, immediately after treatment, and 12 weeks after the treatment sessions are completed]	Change in Insomnia Severity Index (ISI), ISI is a 7-item scale designed to evaluate perceived insomnia severity. Ratings on the 5-point Likert scale are obtained on the perceived severity of sleep-onset, sleep-maintenance, early morning awakening problems, satisfaction with current sleep pattern, interference with daily functioning, noticeably of impairment attributed to the sleep problem, and le…	Change in the Credibility-Expectancy Questionnaire (CEQ), The 6-item CEQ yielded ratings of treatment credibility, acceptability/satisfaction, and expectations for success., [Time Frame: Baseline and immediately after treatment]|Treatment Acceptability Scale (TAS), An 8-item scale of the willingness to utilize or recommend the intervention., [Time Frame: Baseline and immediately after treatment]	Chinese University of Hong Kong		INTERVENTIONAL
NCT06331403	Open Pilot Trial of a Mind-Body Sexual Well-Being Intervention for Female GI Cancer Survivors	https://clinicaltrials.gov/study/NCT06331403	COMPLETED	The primary goal of this protocol is to conduct an open pilot to collect initial quantitative and qualitative feedback on the intervention that the investigators are developing. To do so, the investigators will deliver a newly-developed intervention to up to 2 consecutive groups of female colorectal and anal cancer survivors (n = up to 10 per group, total N = up to 20). Participants will provide …	Colorectal Cancer|Anal Cancer|Sexual Dysfunction	BEHAVIORAL: Mind-Body Group Intervention	Feasibility of Intervention, The primary feasibility metric will be program engagement, quantified as participant rates of intervention attendance (% attending at least 4 of 6 sessions). Given the preliminary, open pilot nature of this protocol, the investigators will not set a priori criteria to establish feasibility but will rather use these data to inform ongoing protocol refinement., Approxim…			Massachusetts General Hospital	Harvard Medical School (HMS and HSDM)	INTERVENTIONAL
NCT06387719	Precursors of Binge Eating Disorder in a Clinical Sample of Adolescents With Obesity	https://clinicaltrials.gov/study/NCT06387719	RECRUITING	BACKGROUND: Binge eating disorder (BED) is the worldwide most-prevalent eating disorder. It is associated with psychiatric comorbidities and obesity, a high impact in life functioning, and high morbidity and mortality. First symptoms appear frequently in youths, who most commonly present incomplete (subthreshold) criteria for BED (precursor forms, PREC-BED). While some subjects will evolve from P…	Binge-Eating Disorder|Obesity|Eating Disorders|BED|Other Specified Feeding or Eating Disorder|Eating Disorder Nos|Emotion Regulation|Food Addiction	DIAGNOSTIC_TEST: Magnetic resonance imaging	Neuroimaging assessment, Connectivity analyses using Effective-connectivity (EC) in whole-brain models, Baseline (transversal design)|Neuroimaging assessment, Brain response during task-based fMRI (Monetary incentive Delay Task, Stop Signal task), Baseline (transversal design)	Height, Height in centimeters, Baseline and 1-year follow-up (for the HG and PREC-BED groups).|Weight, Weight in kilograms, Baseline and 1-year follow-up (for the HG and PREC-BED groups).|Waist perimeter, Waist perimeter in centimeters, Baseline and 1-year follow-up (for the HG and PREC-BED groups).|BMI, Weight and height will be combined to report BMI in kg/m\^2, Baseline and 1-year follow-up (f…		FundaciÃ³ Sant Joan de DÃ©u	Instituto de Salud Carlos III	OBSERVATIONAL
NCT06601140	Evaluation of the Concordance Between Measures Obtained by a Medical Device for Emotional Monitoring (EMOCARE) and the Patient Health Questionnaire (PHQ-9) Score in Patients with Mild to Moderate Depressive Episode	https://clinicaltrials.gov/study/NCT06601140	NOT_YET_RECRUITING	The aim of this clinical investigation is to find out whether the EMOCARE emotional monitoring software provides consistent results compared with the tools available for assessing the emotional state of patients suffering from mild to moderately severe depressive episod. It will also provide information on how patients feel about the use of passive monitoring software (without the active involvem…	Major Depressive Disorder (MDD)	DEVICE: EMOCARE software	Change of scores EMOCARE, Absolute difference, From baseline to 6 weeks|Change of scores PHQ-9 self-administrered, Absolute difference, From baseline to 6 weeks	Score EMOCARE, At baseline, at 2 weeks, at 4 weeks|Change of EMOCARE score, From baseline to 2 weeks, from baseline to 4 weeks|Score PHQ-9 self administered, At baseline, at 2 weeks, at 4 weeks, at 6 weeks|Change of score PHQ-9 self administered, From baseline to 2 weeks, From baseline to 4 weeks|Score PHQ-9 administered by an investigator, At baseline, at 6 weeks|Change of score PHQ-9 administer…		Emobot	Rumb|Nantes University Hospital|Private psychiatric practice, Saint-Nazaire|Groupement Hospitalier Paul Guiraud, Villejuif|Centre Hospitalier Guillaume RÃ©gnier, RENNES|Centre de PsychothÃ©rapie NancÃ©en, Laxou	INTERVENTIONAL
NCT06440460	Intergenerational Study of War-Affected Youth	https://clinicaltrials.gov/study/NCT06440460	ENROLLING_BY_INVITATION	War-related violence is a leading driver of mental disorders and illness affecting children in low- and middle-income countries (LMICs). Parents exposed early in life to war-related violence and loss are at risk for mental health problems and may pass risks to their offspring. The study posits that war-related trauma alters the stress-response circuitry in ways that endure into adulthood and affe…	Anxiety Disorders|Anxiety State|Depressive Disorder|Mood Disorders|Trauma and Stressor Related Disorders|Social Skills|Violence, Non-accidental		Hopkins Symptom Checklist (HSCL), The HSCL is a diagnostic tool for depression and anxiety in caregivers and consists of 25 items, including 10 items for anxiety symptoms and 15 items for depression symptoms. Response options are Not at All (1), A Little (2), Quite a Bit (3), and Extremely (4) with higher scores indicating more symptoms., May-December 2024|Center for Epidemiological Studies Depre…	Brief COPE Scale, The Brief COPE is an adult self-report scale that includes 14 subscales with two items each for a total of 28 items. Subscales include: self-distraction; active coping; denial; substance use; use of emotional support; use of instrumental support; behavioral disengagement; venting; positive reframing; planning; humor; acceptance; religion; and self-blame. Response options include…		Boston College	University of Makeni|Caritas Freetown|Tulane University|Kenema Government Hospital	OBSERVATIONAL
NCT06721364	Validation and Testing of a Suicide Prevention Program to Improve Mental Well-Being Among Adolescents in Gilgit Baltistan, Pakistan: A Pre/Post-Intervention Protocol	https://clinicaltrials.gov/study/NCT06721364	ACTIVE_NOT_RECRUITING	Background Globally, around 800,000 people die annually by committing suicide with a disproportionate burden of 77% of these deaths occurring in low- and middle income countries. Suicidal ideation is frequently observed among adolescents and is directly associated with suicidal attempts. Pakistan has witnessed a marked escalation in suicide rates in recent years, with Gilgit-Baltistan reporting t…	Suicide Prevention	BEHAVIORAL: Suicide prevention treatment	Suicidal Ideation, The degree of suicidal ideation among the participants will be measured through the Modified Scale of Suicidal Ideation by Miller et al. (1991), comprising 21 items. It was translated and used in the Urdu language by Bakht, Saeed, Noushad2, 3, and Shamoon (2017). The MSSI has shown strong internal consistency, with coefficient Î± ranging from 0.87 to 0.94, Pre test, post test I…	Attitude Toward Seeking Professional Psychological Help Scale (ATSPPHS), 5)The Attitude Toward Seeking Professional Psychological Help Scale (ATSPPHS) by Fischer and Farina (1995) will be used to assess participants\&amp;#39; attitudes toward seeking help regarding mental health problems. This tool consists of 10 items rated on a Likert scale ranging from 1 (Disagree) to 4 (Agree). The total scor…	Self Efficacy, 8)Self-efficacy will be measured using a 10-item Generalized Self-Efficacy Scale, which gauges individuals\&#39; optimistic beliefs about their personal competence, encompassing determination, problem-solving, and coping skills.(Scholz, DoÃ±a, Sud, \&amp; Schwarzer, 2002) Responses range from 1 (not at all true) to 4 (exactly true). The urdu translation was already done byMansoor a…	Aga Khan University	Fogarty International Center of the National Institute of Health	INTERVENTIONAL
NCT05926687	Optimizing Outcomes for Young Autistic Children	https://clinicaltrials.gov/study/NCT05926687	RECRUITING	The overarching goal of the proposed study is to: (a) determine how best to sequence two parent-mediated interventions: a social communication intervention (Project ImPACT, Improving Parents as Communication Teachers) and a disruptive behavior intervention (Parent Training for Disruptive Behavior) and (b) examine moderators and mediators of intervention outcomes.	Autism|Autism Spectrum Disorder	BEHAVIORAL: Social Communication|BEHAVIORAL: Disruptive Behavior|BEHAVIORAL: Social Communication + Reduce Frequency|BEHAVIORAL: Social Communication + Add Tools|BEHAVIORAL: Disruptive Behavior + Reduce Frequency|BEHAVIORAL: Disruptive Behavior + Add Tools	Observed Child Social Communication, The child's observed social communication is measured from a caregiver-child interaction in which the dyad interacts across a variety of daily activities using materials in their home. This interaction will be recorded and coded for the child's social communication using the codebook from the Early Communication Indicator assessment., Between 25-30 weeks|Obser…	Caregiver Satisfaction, The caregiver's satisfaction with the intervention(s) are measured from a researcher developed satisfaction questionnaire. Sample items include asking about the caregiver's confidence in supporting their child's development, the difficulty in finding time to support their child's development, the added stress of participating in the study, the reasonableness of the study t…		Northwestern University	University of Texas at Austin	INTERVENTIONAL
NCT06648928	Clinician Supported Mobile App to Reduce Mental Health Symptoms Among World Trade Center Responders in Florida	https://clinicaltrials.gov/study/NCT06648928	NOT_YET_RECRUITING	This study focuses on the mental health challenges faced by the World Trade Center's (WTC) General Responders due to the severe psychological trauma from the WTC collapse. PTSD and depression are among the top mental health conditions affecting these responders. Many members of the WTC Health Program (WTCHP) have relocated to Florida, making up nearly six percent of the cohort. Furthermore, many …	PTSD Symptoms|Anxiety Symptoms|Depression Symptoms|Sleep Disturbance	BEHAVIORAL: Clinician Supported PTSD Coach|BEHAVIORAL: Self Managed PTSD Coach	PTSD Checklist for DSM-5 (PCL-5), A self-report measure used to assess the presence and severity of PTSD symptoms. It consists of 20 items that correspond to the DSM-5 criteria for PTSD., Evaluate changes in PTSD symptoms from pretest to posttest (8 weeks) and follow-up four weeks later (12 weeks).	Patient Health Questionnaire-9 (PHQ-9)., Self-report measure that consists of 9 items. Each item corresponds to one of the DSM-5 criteria for depression and is rated on a scale from 0 (not at all) to 3 (nearly every day), based on how often the respondent has been bothered by that symptom over the past two weeks., Evaluate changes in depression symptoms from pretest to posttest (8 weeks) and foll…		Florida International University	Centers for Disease Control and Prevention|National Institute for Occupational Safety and Health (NIOSH/CDC)	INTERVENTIONAL
NCT05930535	Family-Focused Adolescent & Lifelong Health Promotion	https://clinicaltrials.gov/study/NCT05930535	COMPLETED	The aim of this study is to adapt the Parenting for Lifelong Health for Parents and Teens (PLH) with the Helping Adolescents Thrive Comics in North Macedonia and the Republic of Moldova and conduct a pilot feasibility study of the adapted version. The program will be delivered by ALTERNATIVA in North Macedonia and Health for Youth Association in the Republic of Moldova. The intervention and train…	Adolescent Behavior|Adolescent - Emotional Problem|Psychological Well-Being|Parent-Child Relations|Parenting	BEHAVIORAL: Parenting for Lifelong Health for Parents and Teens	Change in levels of adolescent emotional problems: Revised Child Anxiety and Depression Scales (RCADS), subscales, The RCADS is a self-report measure developed to evaluate among children symptoms of a number of DSM defined anxiety and depression disorders with two subscales. The RCADS requires respondents to rate how often each item applies to them. Items are scored 0-3 corresponding to ''never,'…	Change in levels of family communication in adolescents: Child-Parent Communication Apprehension scale (CPA-YA), total score, The CPA-YA measures parent-child communication apprehension and will be completed by adolescents. The tools consists of 12 items with responses being scored using a 5-point Likert-type scale, from 1 (strongly disagree) to 5 (strongly agree)., Pre-assessment and 6 - 8 weeks…	Enrollment rate, will be assessed as follows: 1. Percentage of participants who joined the study and have attended at least one group PLH session (individual enrolment for adolescents and caregivers) 2. Percentage of families where both adolescent and caregiver attended at least one group PLH session (family enrolment)., During the implementation of the intervention (Six weeks)|Attendance rate, w…	University of Klagenfurt	Institute for Marriage, Family and Systemic Practice - ALTERNATIVA|Health for Youth Association, Moldova|Cardiff University|Bielefeld University|Association for Systematic Therapy Education Center|Medical University of Vienna|University Jaume I Castellon	INTERVENTIONAL
NCT05452096	SHIFTPLAN: an RCT Investigating the Effect of a Shift Work Intervention on Fatigue, Sleep and Health.	https://clinicaltrials.gov/study/NCT05452096	UNKNOWN	Shift work is associated with disturbed life rhythms resulting from chronic exposure to circadian misalignment and sleep restriction, with long-term participation in most shift schedules causing serious health problems. Epidemiological data show that shift workers are at increased risk of sleepiness, fatigue and insomnia, cardiovascular disease, breast cancer and shift-work disorder. Prevalence e…	Shift-work Disorder|Insomnia|Fatigue|Mental Health Issue|Quality of Life|Coping Skills|Circadian Rhythm Disorders	BEHAVIORAL: Education program and ergonomic schedulling	Change in sleepiness as assessed with the Epworth Sleepiness Scale (ESS)., The Epworth Sleepiness Scale (ESS) is a validated self-report scale that gauges daytime sleepiness. The eight items of the ESS ask the respondent how likely (s)he is to doze off or fall asleep in different situations of everyday life. Total scores can range from 0 to 24 and ESS scores exceeding 9 are considered indicative …	Effect on fatigue indices of the drivers as assessed with the CIS (Checklist Individual Strength). It is to be noted that fatigue and sleepiness are two distinct states of being that may be present or absent independently from each other, whe, The CIS (Checklist Individual Strength) The CIS is a validated, self-administered questionnaire assessing fatigue. It consists of 20 statements for which t…	Correlation between the intervention effects and chronotypes as determined by the Morningness-Eveningness questionnaire (MEQ): Exploratory, This self-assessment scale is used to determine morningness-eveningness in human circadian rhythms and has 19 items subdivided into subscales. MEQ scores are to be added and can vary from 16 to 86. Scores lower or equal to 41 typify respondents as an "evening…	University Hospital, Antwerp	Universiteit Antwerpen	INTERVENTIONAL
NCT06212557	KIOS Mobile App Evaluation	https://clinicaltrials.gov/study/NCT06212557	RECRUITING	Evaluation of a mobile medical app (KIOS) vs. treatment as usual for the treatment of opioid use disorder (OUD).	Opioid Use Disorder	DEVICE: KIOS App|BEHAVIORAL: KIOS App education|BEHAVIORAL: Treatment as usual	Percentage of Opioid Abstinent Days, Total abstinence, measured by urinalysis confirmed self-report of opioid use during the 12-week intervention, Baseline to 12 weeks	Measure of opioid use reduction, Defined as abstaining from opioids during the last week and for at least 2 of the previous 3 weeks of the third month of MAT treatment, 60 days to 12 weeks|Retention in treatment, Measured by the number of days from the start of the 12-week intervention until the participant either leaves the trial, or completes the trial, Baseline to 12 weeks|Completion of treatm…		The University of Texas Health Science Center at San Antonio	National Institute on Drug Abuse (NIDA)|Biomedical Development Corporation	INTERVENTIONAL
NCT06226233	Efficacy of Juniver, a Digital Self-help Intervention, on Symptoms of Eating Disorders: A Randomised Controlled Trial	https://clinicaltrials.gov/study/NCT06226233	RECRUITING	This project aims to assess the efficacy of the Juniver program on symptoms of eating disorders via a randomised controlled trial. The Juniver program is a self-help intervention for eating disorders delivered digitally, through an iPhone app. It features three components: an evidence-based curriculum, interactive tools, and moderated peer support groups. These three components integrate the evid…	Feeding and Eating Disorders|Anorexia Nervosa|Bulimia Nervosa|Binge-Eating Disorder|Binge Eating|Eating Disorders|Disordered Eating	OTHER: Juniver program	Eating Disorder Examination-Questionnaire (EDE-Q) Eating Disorder Examination-Questionnaire (EDE-Q), Self-report measure of eating disorder symptoms, 12 weeks	Patient Health Questionnaire-9 (PHQ-9), Self-report measure of depressive symptoms, 12 weeks|Generalised Anxiety Disorder-7 questionnaire (GAD-7), Self-report measure of anxiety symptoms, 12 weeks|Clinical Impairment Questionnaire (CIA 3.0), Self-report measure of psychosocial impairment due to an eating disorder, 12 weeks|Perceived Stress Scale (PSS-4), Self-report measure of perceived stress, 1…	Acceptability of the Juniver program, Net Promoter Score (how likely are you to recommend the Juniver app to others) from 0-10, 24 weeks	King's College London	Juniver|Innovate UK	INTERVENTIONAL
NCT06553690	Brain Gym Therapy on Quality of Sleep Among Elderly People	https://clinicaltrials.gov/study/NCT06553690	NOT_YET_RECRUITING	This clinical trial aims to evaluate the impact of Brain Gym Therapy on the quality of sleep among elderly individuals attending healthcare facilities. The study will explore whether this non-pharmacological intervention can improve sleep quality, which is often compromised in the elderly population due to various health conditions and age-related changes. Participants will undergo Brain Gym Ther…	Sleep Disorder|Insomnia|Cognitive Function Abnormal|Old Age; Debility|Brain Gym Therapy	OTHER: Brain Gym Therapy	Improvement in Sleep Quality, The primary outcome measure will assess the improvement in sleep quality among elderly participants who undergo Brain Gym Therapy compared to those receiving standard care. Sleep quality will be evaluated using the Pittsburgh Sleep Quality Index (PSQI), a validated and widely used instrument that measures various aspects of sleep including duration, latency, efficien…			Cairo University		INTERVENTIONAL
NCT05642169	Effect of a HIIT Program on Quality of Life, Executive Functions, and IGF-1 Response in Sedentary Young University Women	https://clinicaltrials.gov/study/NCT05642169	UNKNOWN	Sedentary lifestyle, understood as an activity that requires minimal body movement (Tremblay et al., 2017), is one of the main factors responsible for chronic diseases in Young adults. In addition, this sedentary lifestyle generates mental disorders, such as anxiety, low self-esteem and depression, being more pronounced in women than in men (Nihill et al., 2013). Thus, both daily physical activit…	Insulin Growth Factor I Deficiency|IGF1 Deficiency|Executive Function Disorder	BEHAVIORAL: HIIT|BEHAVIORAL: HIIT+PA|BEHAVIORAL: CON	Biochemical determinants, The main biochemical determinants established in this study will be measured in saliva. Thus, the magnitude of the IGF-1 response in saliva as a consequence of the execution of a 12-week HIIT training program will be analyzed. In addition, the acute response to maximal effort will be measured at the initial and final assessments. Saliva will be collected in a fasted stat…	Body composition, Body composition will be measured by taking waist and hip perimeters and through electrical bioimpedance (BIA). This is a fast and non-invasive technique in which different body composition variables are estimated. Such a tool becomes a reliable system with scientific validity (Kelly \& Metcalfe, 2012). The BIA used in this investigation (Tanita BC-418, Tokyo, Japan) is a segmen…		University of Seville		INTERVENTIONAL
NCT06465589	Variations of Anonymity, Transparency, and Efficacy in Digital Health Applications	https://clinicaltrials.gov/study/NCT06465589	RECRUITING	Social Anxiety Disorder (SAD) is one of the most widespread mental illnesses and it has previously been shown that online therapy and online self-help tools such as the one investigated in this study can be successful in reducing not only symptoms of SAD but also symptoms of depression and increase the quality of life of participants. A substantial concern with digital health intervention tools i…	Social Anxiety	OTHER: JOURNeY anonymous|OTHER: JOURNeY standard	Social Anxiety Symptoms, Change from baseline in the composite score of two self-report social anxiety questionnaires measuring various symptoms from time pre to time post (Social Phobia Scale \& Social Interaction Anxiety Scale; SPS \& SIAS). The scales contain a total of 40 items resulting in scores of 0 to 160 with higher scores indicating more severe social anxiety symptoms. The composite sco…	Social Anxiety Symptoms, Change in the composite score and individual scores of two self-report social anxiety questionnaires measuring various symptoms from time pre to time post and follow-up (Social Phobia Scale \& Social Interaction Anxiety Scale; SPS \& SIAS). The scales contain a total of 40 items resulting in scores of 0 to 160 with higher scores indicating more severe social anxiety sympt…		University of Bern		INTERVENTIONAL
NCT06246214	From Prevention to Treatment: How Biological Rhythms Can Maintain Perinatal Mental Health	https://clinicaltrials.gov/study/NCT06246214	ACTIVE_NOT_RECRUITING	Depression and anxiety are significant public health issues during pregnancy and the postnatal period, particularly affecting those in developing countries. Disruptions in biological rhythms, sleep problems, and low exposure to daylight are associated with a higher risk of these mental health issues. The perinatal period poses unique challenges to the temporal program, with evidence indicating th…	Depression, Postpartum|Anxiety State	DEVICE: Blue Light Therapy|DEVICE: ControlLT	Depressive symptoms, The EDPS was developed to identify women who may have postpartum depression. This scale consists of 10 short statements. The participant checks off one of four possible answers that is closest to how she has felt during the past week. Responses are scored 0, 1, 2 and 3 based on the seriousness of the symptom. Items 3, 5 to 10 are reverse scored (i.e., 3, 2, 1, and 0). The tot…			Hospital de Clinicas de Porto Alegre	Federal University of Rio Grande do Sul	INTERVENTIONAL
NCT05373329	Testing a Digital Health Intervention App for Depression and Anxiety	https://clinicaltrials.gov/study/NCT05373329	COMPLETED	Although mobile applications ("apps") for mental health are popular and widely available, little is known about how well they actually help people with common mental health symptoms of depression, anxiety, and stress. We are partnering with a commercially available app to test how well this app helps people's mental health over 8 weeks. Participants will be randomly assigned (like flipping a coin…	Depression, Anxiety	DEVICE: Sanvello (app)	Depression scores on the Patient Health Questionnaire-9 (PHQ-9) at end of treatment, Participants self-reported depression symptoms. Scores range from 0 to 27 where higher scores indicate poorer outcomes (more severe depression)., 8 weeks|Anxiety scores from the General Anxiety Disorder-7 (GAD-7) at the end of treatment, Participants self-reported anxiety symptoms. Scores range from 0 to 21 where…	Health-related quality of life scores from The Patient Reported Outcomes Measurement Information System (PROMIS) Global Health measure at the end of treatment, Participants self-reported their global physical, mental, and social health-related quality of life (H-RQoL). Higher T-scores indicate better outcomes., 8 weeks		University of Nevada, Las Vegas	Sanvello	INTERVENTIONAL
NCT05662137	The Effect of Recognition and Expression of Emotions Program Applied to Schizophrenia Patients	https://clinicaltrials.gov/study/NCT05662137	COMPLETED	As a result of the positive and negative symptoms that occur in schizophrenia, patients with schizophrenia may experience negative emotions more frequently than individuals with other mental problems. Since these emotions can trigger psychotic symptoms, there is a need to develop effective emotion regulation strategies to be applied to patients with schizophrenia. Aim: In this study, it was aimed…	Schizophrenia|Alexithymia|Emotion, Expressed	BEHAVIORAL: Emotions Recognition and Expression	Emotion Recognition and Expression, Expression of Emotions Scale is used to measure the state of expression of emotions. The scale was developed by King and Emmons (1990), and its Turkish validity and reliability were verified by Kuzucu (2011). The measurement tool consists of a total of 16 items and 3 sub-dimensions. It has positive, negative and closeness sub-dimensions. It is a 7-point Likert …			Sinop University		INTERVENTIONAL
NCT05277194	Reducing Challenging Behaviors in Children With Autism Through Digital Health	https://clinicaltrials.gov/study/NCT05277194	RECRUITING	School-based behavioral approaches to managing challenging behaviors in children with ASD are limited by three key factors: 1) children with ASD often have difficulties communicating their emotions; 2) it is challenging to implement evidence-based, personalized strategies for individual children, and; 3) it is difficult for teachers to track which strategies are successful for individual children…	Autism Spectrum Disorder	BEHAVIORAL: KeepCalm app	System Usability Scale (SUS), The System Usability Scale (SUS) measures perceptions of usability of a given system, in this case, the KeepCalm app. The scale consists of 10 items, each rated on a 5-point Likert Scale from 1 ("Strongly disagree") to 5 ("Strongly agree"). Responses are transformed to get a total range of possible values from 0-100, with higher scores indicating higher perceptions o…	School Situations Questionnaire (SSQ), The School Situations Questionnaire (SSQ) assessing challenging behaviors within the context of school. The scale assesses both the presence and the severity of challenging behaviors by asking the teacher whether or not a given behavior occurs for that child and to rate the severity. The scale yields two summary scores. The first is the number of problems sc…	Artifact removal, Number of artifacts detected during the testing period, through study participation, an average of 3 months|Offline mode activations, Proportion of time offline mode is activated over the testing week based on accelerometry data threshold, through study participation, an average of 3 months|Clinical decision support success, Proportion of alarms/emotion regulation strategy app p…	University of Pennsylvania	Alevio LLC	INTERVENTIONAL
NCT05211466	Digital Care Chains in Health Care - a Study of Care Consumption, Care Quality, Work Environment and Well-being	https://clinicaltrials.gov/study/NCT05211466	RECRUITING	Digital healthcare has developed rapidly to meet demands for accessible healthcare, streamline care and meet future challenges with increasing healthcare needs and reduced labour force in Sweden. Developers and stakeholders in Sweden want to exchange the praxis of phone triage to digital or semi-digital triaging tools, to relieve staff's workload and utilize better resource use that would benefit…	Depression|Depressive Disorder|Depressive Disorder, Major|Depression, Bipolar|Depression Recurrent	OTHER: Digital healthcare platform	Healthcare search patterns for depressed patients before the digital healthcare platform has been introduced., Search patterns will be examined through reviews of computerized medical records (CMR) from inpatients who have received care for severe depression during a given time period before the introduction of the digital healthcare platform (DHP).Three subgroups will be studied: recurring, bipo…	Somatic healthcare search patterns for depressed patients before the digital healthcare platform has been introduced., Patients with depression often contact healthcare months before the actual depression is being discovered, for physical ailments or sleep disorders. Through reviews of computerized medical records (CMR) from inpatients who have received care for severe depression during a given t…		Region GÃ¤vleborg	University of Gavle	OBSERVATIONAL
NCT06679296	Study on Aging and Cognitive Impairment in China	https://clinicaltrials.gov/study/NCT06679296	RECRUITING	Background: By the end of 2022, China had about 280 million people aged 60 and older, making up 19.8% of the population. This number is projected to exceed 300 million by the end of the 14th Five-Year Plan and 400 million by 2035, which would be over 30%. The 20th National Congress emphasized the need for a proactive strategy to tackle aging challenges. Approximately 6.04% of the elderly have dem…	Cognitive Dysfunction|Aging		Assessing the prevalence of cognitive impairment in China based on MMSE, MoCA and CDR., The statement involves evaluating the prevalence of cognitive impairment in China using three assessment tools: the Mini-Mental State Examination (MMSE), the Montreal Cognitive Assessment (MoCA), and the Clinical Dementia Rating (CDR). MMSE: This test has a maximum score of 30 points, with scores below 24 typi…	Changes of brain structure at different stage of cognitive impairment in Alzheimer disease in China., Changes of structure of the whole brain, hippocampus other brain structures measured by MRI., through study completion, an average of 5 year.|Changes of brain glucose metabolism at different stage of cognitive impairment in Alzheimer disease in China., Changes of glucose metabolism of the whole b…	Changes in Lifestyle factors over time: Smoking, Smoking: never/past/current, Measured at Baseline, year 1, year3, year 5, year 10|Changes in Lifestyle factors over time: Alcohol Consumption, Alcohol: units/week, Measured at Baseline, year 1, year3, year 5, year 10|Changes in Lifestyle factors over time: drug abuse/misuse, Drug abuse/misuse: never/past/current, Measured at Baseline, year 1, year3…	First Affiliated Hospital of Wenzhou Medical University	Wenzhou Medical University	OBSERVATIONAL
NCT05565170	Digitally Supported Lifestyle Programme to Promote Brain Health Among Older Adults	https://clinicaltrials.gov/study/NCT05565170	ACTIVE_NOT_RECRUITING	Previous research has shown that a healthy lifestyle, including a balanced diet, physical and social activity, and management of vascular risk factors can support both cardiovascular and brain health. In a landmark Finnish Geriatric Intervention Study to Prevent Cognitive Impairment and Disability (FINGER), a multimodal lifestyle programme had clear benefits on older adults' cognition, functionin…	Cognitive Impairment|Cognitive Decline|Dementia	BEHAVIORAL: Structured ICT-assisted multimodal lifestyle intervention|BEHAVIORAL: Self-guided multimodal lifestyle intervention	Feasibility: retention rate, Percentage of participants completing the 24-month trial period in each study arm. Higher percentage indicates a better outcome., 24 months|Feasibility: adherence to the structured multimodal lifestyle intervention, Attendance at scheduled intervention sessions (percentage), usage of / engagement with the digital devices (LETHE App, Fitbit smartwatch). Possible values…	Change in healthy lifestyle, unit on a scale, Change in Healthy Lifestyle Index (brief score developed in the FINGER trial), a composite score based on self-reported data on exercise, diet, vascular factors, and cognitive/social activity (range 0-24, with a higher score indicating a better outcome), Baseline, 12 months, 24 months|Change in cognition: composite z-score based on an extended Neurops…	Exploratory: Change in physical activity - self-reported, unit on a scale, Self-reported physical exercise in the previous two weeks, using a modified version of the Minnesota Leisure Time Physical Activity Questionnaire, as number of sessions and average duration for each of the activities listed in the questionnaire. Higher levels of physical activity indicate a better outcome. Self-reported nu…	Finnish Institute for Health and Welfare	Medical University of Vienna|Karolinska Institutet|University Of Perugia|FH Joanneum Gesellschaft mbH|Foundation for Research and Technology - Hellas (FORTH)|Infotrend Innovations Co Ltd|Innovation To Grow|Kaasa solution GmbH|Lisbon Council|Maastricht University|Combinostics Oy|Alzheimer Europe|Extra Red s.r.l.|Stichting EGI	INTERVENTIONAL
NCT06062056	Motivational Interviewing for Vaccine Uptake in Latinx Adults	https://clinicaltrials.gov/study/NCT06062056	ENROLLING_BY_INVITATION	The goal of this clinical trial is to test whether modified behavioral health services, integrating motivational interviewing, will reduce vaccine hesitancy and increase uptake for the COVID-19 and influenza vaccines among Latinx adults with mental illness.	Vaccine Hesitancy	OTHER: EHR alert|BEHAVIORAL: Motivational Interviewing|BEHAVIORAL: Warm hand off to nurse	Received COVID-19 vaccine/booster following an eligible behavioral health visit, Binary indicator extracted from EHR, Within 6 weeks of an eligible behavioral health visit|Received influenza vaccine following an eligible behavioral health visit, Binary indicator extracted from EHR, Within 6 weeks of an eligible behavioral health visit	Survey measure of vaccine hesitancy, Survey items measuring the 3Cs (complacency, confidence, convenience) of vaccine hesitancy, Completed within one week of an eligible behavioral health visit|Survey measure of provider trust, Survey item assessing if patients trust that their counselor will give them accurate vaccine (COVID-19 or influenza) information. Developed by research team., Completed wi…	COVID-19 vaccine series initiation (at least one dose of the vaccine), Binary indicator extracted from EHR assessed longitudinally, 12 month intervals over a total of 48 months|Up to date with COVID-19 vaccination (consistent with CDC guidelines), Binary indicator extracted from EHR assessed longitudinally, 12 month intervals over a total of 48 months|Up to date with influenza vaccine; received v…	Boston College	East Boston Neighborhood Health Center|Harvard School of Public Health (HSPH)|Boston Children's Hospital|National Institute of Nursing Research (NINR)	INTERVENTIONAL
NCT05769933	Bridging Gaps in the Neuroimaging Puzzle: New Ways to Image Brain Anatomy and Function in Health and Disease Using Electroencephalography and 7 Tesla Magnetic Resonance Imaging	https://clinicaltrials.gov/study/NCT05769933	RECRUITING	The human brain presents outstanding challenges to science and medicine. Brain function and structure span broad spatial scales (from single neurons to brain-wide networks) as well as temporal scales (from milliseconds to years). Currently, none of the tools available for studying the brain can fully capture its structure and function across these diverse scales - "the neuroimaging puzzle". This …	Healthy|Epilepsy|Psychosis|Essential Tremor	DEVICE: Simultaneous EEG-fMRI at 7 Tesla|DEVICE: Structural MRI at 7 Tesla	Contrast-to-noise ratio between thalamic nuclei in 7T structural MRI, Day 1|Pearson correlation between thalamocortical brain regions in 7T functional MRI, Day 1|Microstate duration in EEG acquired concurrently with 7T functional MRI, Day 1	Neuroimaging datasets published in fully anonymized form in suitable public data repositories, Day 1		CSEM Centre Suisse d'Electronique et de Microtechnique SA - Recherche et Developpement	Institute for Diagnostic and Interventional Neuroradiology, Inselspital	OBSERVATIONAL
NCT06455384	The Genetics Navigator: Evaluating a Digital Platform for Genomics Health Services	https://clinicaltrials.gov/study/NCT06455384	NOT_YET_RECRUITING	Genetic testing (GT) (including targeted panels, exome and genome sequencing) is increasingly being used for patient care as it improves diagnosis and health outcomes. In spite of these benefits, genetic testing is a complex and costly health service. This results in unequal access, increased wait times and inconsistencies in care. The use of e-health tools to support genetic testing delivery can…	Cardiac Conditions|Connective Tissue Diseases|Retinal Disease|Epilepsy in Children|Neurodevelopmental Disorders|Cancer|Polyposis	BEHAVIORAL: Genetics Navigator|BEHAVIORAL: Standard Care with Genetics Professionals	Multi-Dimensional Impact of Cancer Risk Assessment (MICRA), The Multi-Dimensional Impact of Cancer Risk Assessment (MICRA) is a 25-item standardized, validated scale that measures the impact of result disclosure from genetic tests. There are three subscales: Distress (6 items), Uncertainty (9 items) and Positive Experiences (4 items). Total scores range from 0-125, with higher scores indicating w…	University of North Carolina Genomic Knowledge Scale (UNC-GKS), Knowledge is measured using the Genomic Knowledge Scale developed by The University of North Carolina. The scale is an established scale measuring genomics knowledge. Patients mark 25 statements about genes, genetic effects on health, familial inheritance, and diagnostic exome sequencing. Respondents mark each as true, false, or not …		Unity Health Toronto		INTERVENTIONAL
NCT06592651	Home Within the Heart: a Playful Journey to Strengthen Family Resilience	https://clinicaltrials.gov/study/NCT06592651	RECRUITING	The primary aim of this clinical trial is to enhance open and secure communication within the family, strengthen the parent-child bond, and reinforce feelings of safety and stability, and strengthen family resilience. In addition,the investigators want to assess the effectiveness of a short-term therapeutic workshop in enhancing reflective functioning, beliefs about the malleability of emotions, …	Family Resilience|Short-term Therapy|The Integration of Narrative Therapy and Play Therapy	BEHAVIORAL: Play Therapy Workshop	Depression Anxiety Stress Scales-21 (DASS-21), DASS-21 is a widely used psychological assessment tool designed to measure the emotional states of depression, anxiety, and stress.Each item is scored on a 4-point Likert scale ranging from 0 ("Did not apply to me at all") to 3 ("Applied to me very much or most of the time"). The scores for each subscale are summed and then multiplied by 2 to maintai…	Mental Health Continuum-Short Form (MHC-SF), The MHC-SF is a shorter version of the Mental Health Continuum-Long Form (MHC-LF) and is designed to assess well-being across three dimensions: emotional well-being, social well-being, and psychological well-being.Each item is rated on a 6-point Likert scale, ranging from 0 ("never") to 5 ("every day"). The responses reflect the frequency of these posi…		University of Haifa		INTERVENTIONAL
NCT06671574	Emotional Intelligence and Relaxation Techniques for Mental Health and Sleep in Older Adults	https://clinicaltrials.gov/study/NCT06671574	RECRUITING	This topic highlights the role of emotional intelligence and relaxation techniques in enhancing mental health for adults over 60. Emotional intelligence, which involves understanding and managing one's emotions, can improve emotional well-being in older adults facing challenges like loneliness and anxiety. Sleep disorders are common in this age group and can lead to increased mental health issues…	Older People	OTHER: Emotional intelligence and Relaxation techniques	The Short Form-36 Health Survey (SF-36), Used extensively for assessing health-related quality of life. The results are values between 0 and 100. Optimal health is represented by scores of 100 and very poor health would equal 0., Up to twelve weeks|The Yesavage Geriatric Depression Scale, Questionnaire used to screen for depression in older people. Scores from 00 to 05 indicate Normal screening, …			University of JaÃ©n		INTERVENTIONAL
NCT06316193	The Use of the Diary in Neonatal Pathology: a Mixed-method Study for Collecting and Analyzing the Experience of Parents and Health Care Personnel.	https://clinicaltrials.gov/study/NCT06316193	RECRUITING	The study is mixed-methods (qualitative + quantitative observational cross-sectional) and the aims are to explore the use of diaries by parents of newborns admitted to Neonatal Pathology and to describe some variables related to their experience during their children's hospitalization, such as: stress level, postpartum depression and perceived support. The diary that will be analyzed is already p…	Experience, Life|Stress|Depression, Postpartum|Support, Family	OTHER: Diary	The objective of the qualitative phase is to provide a description of the experience of the parents of infants admitted to Neonatal Pathology and the healthcare personnel who participated in the compilation of the diary., The diary is the tool through which the experiences of the parents of infants and included in the study and the healthcare personnel who decide to participate will be collected …	The quantitative phase includes as data collection tools a set of instruments validated in the Italian context and selected in relation to the variables to be measured. The instruments will be administered by one of the appropriately trained nurses., The quantitative phase includes as data collection tools: * socio-demographic profile of the parents: for both parents, data will be collected on ye…		IRCCS Ospedale San Raffaele		OBSERVATIONAL
NCT06446089	A Chinese Version of the Thinking Health Program for East Asian Pregnant Immigrant People in Canada	https://clinicaltrials.gov/study/NCT06446089	RECRUITING	The goal of this study is to determine the feasibility of using a psychosocial intervention culturally adapted in China to support perinatal mental well-being of Chinese immigrant pregnant women in Canada. The intervention is adapted from the Thinking Healthy Program (THP), available through a mobile application, and will be offered to Chinese immigrant pregnant women (22 weeks' gestation or grea…	Perinatal Depression	BEHAVIORAL: THP: cognitive behavior therapy and behavioral activation	Score on the System Usability Scale (SUS) 10 points, Objective measurement of usability of internet-based cognitive behavioural therapy, At 3-4 weeks|Acceptability of app-based THP, Structured questions based on seven domains of Sekhon's Theoretical Framework of Acceptability, At 3-4 weeks|Recruitment to study, Through RedCap-captured data and study intervention App-derived user data. Number of p…	Effectiveness of app-based THP, Edinburgh Postnatal depression scale (EPDS; 10 items). Assess change of mean scores from baseline to treatment completion (at 3-4 weeks), and 6-8 weeks after the birth of the baby, adjusting for significant predictors (e.g. social support, mother-infant bonding)., Baseline, at 3-4 weeks, and 6-8 weeks post-partum	Pregnancy-related anxiety, Pregnancy-Related Anxiety Scale (10 items), Baseline, at 3-4 weeks|Somatic symptoms, PHQ-15 (14 items), Baseline, at 3-4 weeks, and 6-8 weeks post-partum|Psychological stress, Perceived Stress Scale (10 items), Baseline, at 3-4 weeks, and 6-8 weeks post-partum|Resilience, Connor-Davidson Resilience Scale (10 items), Baseline, at 3-4 weeks, and 6-8 weeks post-partum|Soci…	Queen's University		INTERVENTIONAL
NCT06648538	Evaluation of a Therapeutic Education Application in the Treatment of Young People with Moderate or Problematic Screen Use	https://clinicaltrials.gov/study/NCT06648538	COMPLETED	This single-center, controlled, and randomized study evaluates the effectiveness of the Phonix Care app in regulating screen use among young people aged 11 to 25. Faced with high and often concerning levels of screen consumption among youth, this research aims to provide an innovative intervention method beyond current psychotherapeutic and pharmacological approaches, which are often limited by t…	Internet Addiction Disorder	DEVICE: Phonix Care	Digital Addiction Scale, The primary outcome measure is a problematic screen usage score ranging from 25 to 125 points, calculated from an online assessment questionnaire translated into French from the Digital Addiction Scale (Hawi et al., 2019). Participants respond to 25 statements in which they are asked to select the option that best reflects their thoughts on their screen usage, with the fo…	Regulation of Screen Time Consumption, The regulation of screen consumption is measured using a global score based on objective data through the Phonix Care tool (connection time on each screen and disconnection time on each screen; names of applications/software; number of times applications/software are accessed each day; duration of use for each application/software; time of first use for each…		University Hospital, Grenoble	Laboratoire Autonomie, GÃ©rontologie, E-santÃ©, Imagerie et SociÃ©tÃ© (AGEIS)|Laboratoire de Psychologie et NeuroCognition|University Grenoble Alps|Centre National de la Recherche Scientifique, France|UniversitÃ© Savoie Mont Blanc|Institut National de la SantÃ© Et de la Recherche MÃ©dicale, France	INTERVENTIONAL
NCT06379594	UK Based Remote Brain Health Clinic (BHC) for Patients With Mild Cognitive Impairment (MCI)	https://clinicaltrials.gov/study/NCT06379594	ENROLLING_BY_INVITATION	This project aims to understand the feasibility, acceptability and real-world evidence of a novel UK-based remote brain health clinic for patients with mild cognitive impairment (MCI). A timely and accurate diagnosis of dementia is a priority in the UK and MCI is indicative of future risk of cognitive decline. An accurate etiological diagnosis of MCI (MCI-subtyping - distinguishing those who are …	Mild Cognitive Impairment|Mild Cognitive Impairment Due to Alzheimer's Disease		To establish acceptability and feasibility of a novel remote brain health clinic for those with MCI., Number/ proportion of participants accepting each brain health clinic procedures for biomarker testing., From enrollment to the end of the final assessment at 12 months|To establish acceptability and feasibility of a novel remote brain health clinic for those with MCI., Number/proportion of parti…	To establish the acceptability and feasibility of the following procedures/ biomarker assessment in a Brain Health Clinic, Number/proportion of participants accepting each of the following brain health clinic procedures for biomarker testing: Lumbar puncture,saliva sampling and EEG, From enrollment to the end of the final assessment at 12 months|2. To establish the acceptability and feasibility o…		South London and Maudsley NHS Foundation Trust		OBSERVATIONAL
NCT05372913	Feasibility and Acceptability of W-GenZD vs CBT-light Teletherapy for Adolescents Seeking Mental Health Services	https://clinicaltrials.gov/study/NCT05372913	COMPLETED	The primary aim of this study is to determine the feasibility and acceptability of the W-GenZD mobile application among a group of adolescents and who have screened and triaged into low-intensity treatment within the Children's Hospital of the King's Daughters. The secondary aim of this study is to determine the preliminary comparative efficacy of W-GenZD and CBT-light teletherapy zoom groups to …	Depression|Anxiety	DEVICE: Woebot for Adolescents (W-GenZD) Mobile Application|BEHAVIORAL: CBT-Lite Teletherapy Group	Usage Rating Profile-Intervention Revised (URP-IR), Feasibility Subscale, Measure of feasibility. A 6-item subscale that inquires about factors that impact treatment usage (i.e., intervention quality). Items (e.g., "The total time required to do the treatment procedures was manageable") are rated on a 6-point Likert scale (1 = "strongly disagree" to 6 = "strongly agree"). Total feasibility scores…	Patient Health Questionnaire, 8 Items (PHQ-8), Measure of depression severity. An 8-item abbreviated version of the PHQ-9 used to assess depressive symptomatology over the past 2 weeks. The PHQ-8 excludes an item assessing suicidality. Items (e.g., "Over the last 2 weeks, how often have you been bothered by ... feeling down, depressed or hopeless?") are rated on a 4-point Likert scale (0 = "not a…		Woebot Health	Children's Hospital of The King's Daughters	INTERVENTIONAL
NCT06573476	Addressing Racial Disparities in Opioid Overdose Using Peer Recovery Coach Training and mHealth Platform	https://clinicaltrials.gov/study/NCT06573476	NOT_YET_RECRUITING	The study aims to adapt an existing Cultural Structural Humility (CSH) training into a video format for peer recovery coaches (PRCs) and refine an AI-driven texting tool to reinforce the training. After refining these tools using user-centered design, a pilot test will be conducted to assess their impact on the uptake of opioid treatment and social services. The study will also evaluate the feasi…	Opioid Use Disorder	BEHAVIORAL: PRC supported text + AI driven CSDH-enhanced text|BEHAVIORAL: AI driven CSDH-enhanced text only|BEHAVIORAL: Treatment as Usual (TAU)	Estimated Rate of PRC-PWUO Contact, The number of contacts between Peer Recovery Coaches (PRC) and People Who Use Opioids (PWUO), measured through communication logs., 3 months|Rate of AI-Driven Texting Use Among PWUO, The frequency of AI-driven text interactions initiated by PWUO, captured through software logs., 3 months|Change in Felt and/or Anticipated Stigma, The change in felt and/or antici…	The Amount of Participants That Retain in Treatment, The number of participants continuously retained in buprenorphine treatment over a 12-week period, assessed at the 12-week mark., 3 months		Friends Research Institute, Inc.	Nathan Kline Institute for Psychiatric Research|NYU Langone Health	INTERVENTIONAL
NCT05963412	Online Individual Intervention Program to Make Sense of People's Experiences After a Breast Cancer Diagnosis	https://clinicaltrials.gov/study/NCT05963412	COMPLETED	The unexpected changes caused by the diagnosis and treatment of breast cancer can lead individuals to question their beliefs, life meanings, and goals, prompting a search for meaning. According to Park and Folkman's Meaning-Making Model, the process of meaning making functions as a coping mechanism. It helps individuals adapt challenging experiences into their lives, ultimately assisting in their…	Breast Cancer	OTHER: Meaning Centered Coping Program	Socio-demographic and Disease-Related Information Form, This form is a questionnaire designed to gather socio-demographic characteristics and information related to the diagnosis of breast cancer from the participants. Socio-demographic questions include the participant's age, educational level, occupation, income level, marital status, the number of children, and health insurance coverage. The q…	Change in The Stress Appraisal Measure, The scale developed by Peacock and Wong (1990) is designed to assess the cognitive evaluation of stress. It consists of 24 items. The items are evaluated using a likert scale scored from 1 to 5. The scale comprises five subscales that involve primary (threat and challenge) and secondary appraisals (uncontrollable-by-anyone, controllable-by-self, and control…		Dokuz Eylul University		INTERVENTIONAL
NCT05668780	Buprenorphine Integration Research and Community Health	https://clinicaltrials.gov/study/NCT05668780	ACTIVE_NOT_RECRUITING	The goal of this clinical trial is to evaluate an intervention strategy in introducing screen/evaluate/treat (SET) procedures for HIV/ hepatitis C/ and Opioid Use Disorder in Primary Care Clinics in West Virginia. The main questions it aims to answer are: * What are the barriers and facilitators to integrating evidence based practices for screening and treatment of HIV, hepatitis C, and Opioid Us…	Opioid Use Disorder|HIV Infections|Hepatitis C	BEHAVIORAL: NIATx Coaching	Organizational Readiness and Staff Attitudes towards integration of OUD, HIV, HCV services into primary care clinics, Staff survey results on organizational capacity, readiness to change, organizational functioning and social dominance orientation, and resistance to change., Every 6 months for 24 months|Integration of services, Adoption of screening and implementation of best evidence-based pract…	Number of patients with sustained viral response for HCV, For those with HCV medication prescription; Viral load results in EHR after recommended treatment, 18 months|Number of patients retained on medication for OUD for at least 6 months, For those with prescription for medication for OUD; documentation in EHR of repeated prescription orders, 6 months|Number of patients retained on medication (A…		Yale University	National Institute on Drug Abuse (NIDA)|West Virginia University	INTERVENTIONAL
NCT05375851	Digital Interventions as an Add-on Tool in Generalized Anxiety Disorder Treatment	https://clinicaltrials.gov/study/NCT05375851	RECRUITING	Background: Over the last several years, there has been an increase in the popularity and availability of mobile digital technologies. Many recent studies have evaluated a range of mobile digital mental health interventions (DMHIs). Smartphone applications, remote monitoring, tracking devices, and wearable computers such as smartwatches and virtual reality headsets are being widely used for these…	Generalized Anxiety Disorder	OTHER: Digital Interventions|DRUG: Treatment as Usual	Clinical change as measured by the Generalized Anxiety Disorder-7 (GAD-7) scale score, Patients will be evaluated at the beginning and at the endpoint of the study with the self-administered GAD-7 scale, and the difference found between the deltas (end minus initial) of the control and intervention groups will be considered the primary outcome of the study. The GAD-7 scale score ranges from 0 to …	Clinical improvement measured through Hamilton Anxiety (HAM-A) scale scores, Patients will be evaluated at the beginning and at the endpoint of the study with HAM-A scale, and the difference found between the deltas (end minus initial) of the control and intervention groups will be considered a secondary outcome of the study. The HAM-A's total score ranges from 0 to 56. The higher the score, the …		Hospital de Clinicas de Porto Alegre		INTERVENTIONAL
NCT05965245	Suubi-Mhealth: A Mobile Health Intervention to Address Depression Among Youth	https://clinicaltrials.gov/study/NCT05965245	RECRUITING	The overall goal of this study is to develop an mHealth intervention (Suubi-Mhealth) for use among Ugandan youth (14-17 years) with comorbid HIV and depression, taking into account their unique contextual, cultural, and developmental needs. This digital therapy intervention delivered via a mobile application, will utilize the core tenets of cognitive-behavioral therapy (CBT) found to improve depr…	Depression|HIV Infection	BEHAVIORAL: Suubi-Mhealth	Patient Health Questionnaire (PHQ-9) Health Questionnaire (PHQ-9), Depression will be assessed using the Patient Health Questionnaire (PHQ-9). Change in the mean score on the PHQ-9 over time will be assessed. The total score ranges between 0-27, with higher scores indicating higher levels of depressive symptoms., Baseline, 1 month, 2 months, 6 months	ART Treatment Adherence, Change in ART adherence over time will be assessed by three items that have been:1) number of days that participants report taking their medication in the past month relative to the total number of days they were prescribed the medication; 2) frequency of taking the medicine in the way they were supposed to in the past month; and 3) how good a job they did at taking the m…		Washington University School of Medicine	National Institute of Mental Health (NIMH)	INTERVENTIONAL
NCT06628830	Efficacy of a Mobile Phone App for Depression and Anxiety in College Students	https://clinicaltrials.gov/study/NCT06628830	ENROLLING_BY_INVITATION	The goal of this clinical trial is to evaluate the efficacy of a mobile phone application for the early intervention of depression and anxiety among young university students in Chile. The main question it aims to answer is: - Can a mobile app reduce depressive and anxious symptomatology in college students? Researchers will compare the intervention arm (mobile app users) to the control group (re…	Depressive Symptoms|Anxiety Symptoms	DEVICE: VamosJuntxs App|OTHER: Web Conciencia Saludable	Depression symptoms, PHQ-9, total score varies between 0 and 27, higher values represent a worse outcome, 6-weeks post-randomization|Anxiety symptoms, GAD-7, total score varies between 0 and 21, higher values represent a worse outcome, 6-weeks post-randomization	Well-being, The Warwick-Edinburgh Mental Well-being Scale (WEMWBS), total score varies between 7 and 35, higher values represent a better outcome, 6-weeks post-randomization|User Satisfaction, Ad-hoc satisfaction questionnaire for the intervention group, total score varies between 7 and 28, higher values represent a better outcome and an overall index with values ranging from 1 to 10, 6-weeks pos…		University of Chile	University of Talca|Universidad de los Andes, Chile|Universidad Austral de Chile|Millennium Nucleus to Improve the Mental Health of Adolescents and Youths (Imhay) NCS2021_081	INTERVENTIONAL
NCT06732089	Digital Interventions for Adults with Treatment-Resistant Depression: a Pilot Study	https://clinicaltrials.gov/study/NCT06732089	RECRUITING	The goal of this observational study is to learn about remote mental health monitoring technology for adults with treatment-resistant depression. The main question it aims to answer is: are digital mental health monitoring tools (an electronic data capture platform and wearable device (e.g., smartwatch or smart-ring)) feasible to implement alongside clinical treatment for depression? The secondar…	Major Depressive Disorder (MDD)|Major Depressive Episode|Treatment-Resistant Major Depressive Disorder		Feasibility, To determine the feasibility of using a web-based digital platform and wearable devices to collect active and passive data, respectively, among adults receiving clinical treatment for treatment-resistant depression. This will be measured by: number of recruitments (minimum threshold of 6-7 participants/month), recruitment rates (relative to invited patient-participants; minimum thres…	Longitudinal Changes in Symptom Presentation, To quantify changes in active (clinical symptoms) and passive (physiological) measures of physical (activity) and mental health (depression, anxiety, sleep) over time. Active data will focus on anxiety and depression symptoms across treatment, as reported on the GAD-7, PHQ-9, and MADRS. Passive data will focus on physiological biometrics (e.g., heart …		Unity Health Toronto	University of Toronto|Toronto Metropolitan University	OBSERVATIONAL
NCT06746818	Resilience Building Among Older Adults: the Heart Math Based Interventions for Posttraumatic Stress Disorder, Spirituality and Psychosocial Well-being	https://clinicaltrials.gov/study/NCT06746818	ENROLLING_BY_INVITATION	Resilience building among older adults: The Heart Math based interventions for posttraumatic stress disorder, spirituality and psychosocial well-being. Resilience building among older adults is critically important, especially in the context of mental health challenges such as posttraumatic stress disorder (PTSD). Interventions that promote well-being through innovative methods can significantly …	Posttraumatic Stress Disorder (PTSD)	BEHAVIORAL: Heart Math interventions	Tool II: The Posttraumatic Diagnostic Scale (The PDS-5), Primary Outcome Measure: The PDS-5 is a self-report instrument that involves 24 elements and evaluates PTSD symptom severity in the past month in accordance with DSM-5 criteria (Foa et al., 2016). The PDS-5 begins with trauma-history screen questions to assess the trauma history of the participant. Twenty questions were devised to assess th…	Tool III: The Connor-Davidson Resilience Scale-10-Item, The original Connor-Davidson Resilience Scale 10 (CDRISC 10) was developed by Campbell-Sills \& Stein (2007) that was prepared based on the CD-RISC 25 (Connor \& Davidson, 2003) comprises 10 self-report items, each rated on a Likert-type scale from 0 (not true at all) to 4 (true nearly all the time). In its original version, all of the 10 it…		Mansoura University		INTERVENTIONAL
NCT05095428	Program for Alleviating and Resolving Trauma and Stress 2	https://clinicaltrials.gov/study/NCT05095428	ACTIVE_NOT_RECRUITING	This pilot RCT will test the preliminary efficacy of an intensive group model of Internal Family Systems (IFS) called the Program for Alleviating and Resolving Trauma and Stress (PARTS) compared with a Nature-Based Stress Reduction for Trauma Survivors (NBSR-T) attention placebo control group at reducing PTSD symptom severity measured by Clinician-Administered PTSD Scale (CAPS-5). In addition, th…	Post-traumatic Stress Disorder	BEHAVIORAL: PARTS Program|BEHAVIORAL: NBSR-T Program	Change from Baseline CAPS-5 at 16 Weeks, The primary aim of this study is to examine the preliminary efficacy of a live-online version of the PARTS program on PTSD symptoms measured by reduction in CAPS-5 over 16 weeks. The CAPS-5 is a 30-item questionnaire administered by a trained interviewer and is considered the "gold standard" assessment for PTSD diagnosis and symptoms as defined by the DSM-…	Change from Baseline Self-reported PTSD symptoms (PCL-5) at 16 Weeks, Participants will be sent a link to complete the PTSD Checklist for DSM-5 (PCL-5), which is a self-report measure with 20 items, which is designed to measure PTSD symptom severity over the past month as measured by the DSM-5, in combination with additional diagnostic tools., Week 16|Change from Baseline Self-reported PTSD sympt…	Change from Baseline Pictorial Representation of Illness and Self Measure Drawaing (PRISM-D) --Trauma at 16 Weeks, drawing version of the PRISM, a virtual visual method to assess the global burden of illness., Week 16|Change from Baseline Depression (CAT-DI) at 16 Weeks, Participants will be sent a link to complete the CAT-MH (Computer Adaptive Testing for Mental Health) interview on a computer, …	Cambridge Health Alliance	Foundation for Self Leadership	INTERVENTIONAL
NCT06357650	Collaborative Open Research Initiative Study (CORIS-1)	https://clinicaltrials.gov/study/NCT06357650	NOT_YET_RECRUITING	The Collaborative Open Research Initiative Study (CORIS) is a groundbreaking international research endeavor aimed at exploring vital topics within the field of health professions education. At its core, CORIS embodies the spirit of inclusivity by opening its doors to contributors from all corners of the globe, putting the power of research into the hands of the global community and fostering an …	Patient Engagement|COVID-19|Preventable Disease, Vaccine|Burnout, Professional|Emerging Infectious Disease|Artificial Intelligence|Climate Change|Online Education|Mental Health Issue|Substance Use Disorders	OTHER: No intervention. This is an observational study	Percentage of health professions schools implementing changes in patient care strategies before versus after the COVID-19 pandemic., Numerator: Number of individuals within health professions schools who reported a change in patient care strategies due to the COVID-19 pandemic. Denominator: Total number of individuals surveyed within health professions schools. This indicator assesses the impact …			Chisquares Incorporated		OBSERVATIONAL
NCT06702293	Use of a Digital Psychotherapeutic App to Reduce Symptom Burden in Dermatology Patients	https://clinicaltrials.gov/study/NCT06702293	NOT_YET_RECRUITING	Skin diseases, despite low mortality, significantly impair quality of life. This randomised controlled trial evaluates the efficacy of a digital toolkit comprising psychotherapeutic strategies in reducing QoL burden in patients with chronic inflammatory skin conditions. This toolkit is hosted on a mobile application and will be used by study participants randomised to the intervention arm over th…	Eczema|Psoriasis|Urticaria	BEHAVIORAL: Digital psychotherapeutic intervention|BEHAVIORAL: Healthy365	Quality of life, Dermatology Life Quality Index (DLQI). Minimum Score: 0 (no impact on quality of life). Maximum Score: 30 (extremely large impact on quality of life)., week 8	Physician assessed body surface area affected, Range from 0% (no affected area) to 100% (complete involvement), week 8 and 16|Investigator/physician global assessment, 0 to 5 point numerical rating scale, with a higher value signalling greater severity, baseline, week 8, week 16|Itch, 0-10 numerical rating scale, with higher scores signalling greater itch, 8, 16 and 32|Sleep disturbance, 0-10 num…		National University Hospital, Singapore	National Skin Centre, Singapore|National University of Singapore|KK Women's and Children's Hospital	INTERVENTIONAL
NCT05486611	Digital Therapeutic vs Educational App for Depression Among Adolescents	https://clinicaltrials.gov/study/NCT05486611	TERMINATED	The primary aim of this study is to investigate the difference in depression symptoms at 4-weeks across two types of programs for addressing depressive symptoms, including Woebot (WB002) and Digital Education (ED002). The secondary aim of this study is to investigate the difference in anxiety symptoms at 4-weeks across the two programs. The tertiary aim of this study is to evaluate the feasibilit…	Depression	DEVICE: W-GenZD Mobile Application|DEVICE: Digital Education Application (W-EdZD)	Patient Health Questionnaire for Teens (PHQ-A), Measure of depression severity. An 8-item abbreviated version of the PHQ-9 used to assess mood and anxiety symptoms respectively. The PHQ-8 excludes an item assessing suicidality. Total score between 0-27, where higher scores indicate greater levels of depression., Change from Screening to Mid-treatment at 2 weeks; Change from Screening to Post-trea…	General Anxiety Disorder Questionnaire (GAD-7), Measure of anxiety. A 7-item brief self-report measure used to assess the frequency and severity of anxious thoughts and behaviors over the past 2 weeks. Total score between 0-21, where higher scores indicate greater levels of anxiety., Change from Baseline to Mid-treatment at 2 weeks; Change from Baseline to Post-treatment at 4 weeks; Change from B…		Woebot Health		INTERVENTIONAL
NCT06115590	Novel Objective Digital Biomarkers for Assessing Sub-clinical Mood Disturbances in the Singaporean Population	https://clinicaltrials.gov/study/NCT06115590	COMPLETED	The investigators aim to assess the relationship between objectives markers (of physiological reactivity) recorded using a smartwatch and self-reported subjective outcomes measured using standardized and non-standardized questionnaires recorded in an eDiary; with stress as the model for our assessment utilizing the validated PSS-10 questionnaire. As personal characteristics such as personality tr…	Mood	DIETARY_SUPPLEMENT: Nutritional supplement	Depression Anxiety and Stress Scale 21 (DASS-21), The Depression, Anxiety and Stress Scale - 21 Items (DASS-21) is a set of three self- report scales designed to measure the emotional states of depression, anxiety and stress in clinical and non-clinical populations. Each of the three DASS-21 scales contains 7 items that are scored on a 4-point Likert scale (0-3). In the current study a modified v…	Ecological Momentary Assessment, In the smartphone application, subject will be prompted four times a day with the following statements. The EMA assessment will occur daily at 9.00 am, 1.00 pm, 5.00 pm, 9.00 pm. Subjects are asked to indicate their current state on a VAS (Visual analog Scale). The score in the scale ranges from 0 to 100. 0 being "Not at all" and 100 being "Very Much". The partici…	Stool microbiome composition, Stool samples will be collected at home on the first test day and analyzed for gut microbiome composition using shotgun metagenomic sequencing., baseline|stool microbiome functional potential, In addition to mapping the taxonomic abundance, the gut microbiome functional potential will be analysed using Biobakery analysis tools., baseline	Institute for Human Development and Potential (IHDP), Singapore	OBVIO HEALTH USA, Inc.	INTERVENTIONAL
NCT05728801	Decoding the Cognitive Trajectory of Hong Kong SuperAgers: a Longitudinal Follow-up Study	https://clinicaltrials.gov/study/NCT05728801	RECRUITING	This is a prospective follow-up study conducted at the Department of Psychiatry, The Chinese University of Hong Kong. The participants, including high-performing elderly (SuperAgers), normal ageing elderly and neurocognitive disorder (NCD) patients will be re-invited from our previous cohort (2013-2014) (N=488).	Age-related Cognitive Decline|Cognitive Deterioration|Dementia, Mild	DIAGNOSTIC_TEST: Ageing	Global cognition will be measured by the Montreal Cognitive Assessment Hong Kong version (HK MoCA), The Montreal Cognitive Assessment Hong Kong version (HK MoCA) is a validated and widely used screening assessment for detecting cognitive impairment, which measures an array of cognitive functions such as visuospatial, memory, language and attention.HK MoCA score less than 26 indicates cognitive im…	Learning and memory will be measured by Word list learning test (WLLT), Word list learning test (WLLT) consisting of fifteen semantically non-associated words that is presented consecutively over three free trials of immediate recall (i.e., learning ability), a 20-min delayed recall (to prevent recency effects) and followed by yes/no recognition (i.e., recognition memory). Based on the proxies we…		Chinese University of Hong Kong		OBSERVATIONAL
NCT06628388	Nurse-led Primary Healthcare Intervention Model in Women's Health Management in Hong Kong	https://clinicaltrials.gov/study/NCT06628388	RECRUITING	The goal of this randomized clinical trial is to learn if a nurse-led primary healthcare intervention can help improve health management in women adults aged 45 to 64, and to develop an evidence-based primary healthcare model for women. The questions it aims to answer are: if the intervention improves medical resource use, especially at 3-month from the beginning of intervention? if the intervent…	Vasomotor Symptoms|Urinary Incontinence|Anxiety|Depression - Major Depressive Disorder|Osteoporosis|Breast Cancer|Hypertension|Cervical Cancers|Colorectal Cancer	BEHAVIORAL: Nurse-Led Risk-Based 5As Primary Healthcare Model|BEHAVIORAL: Minimal Intervention	Rate of medical resource utilization, Defined as completion of any referral (Women Health Centres or Maternal and Child Health Centres listed by the Depratment of Health, Kwong Wah Hospital Well Women Clinic, Tung Wah Group of Hospitals Well Women Clinic (North Point), Hong Kong Adventis Hospital Well Women Clinic, Women's Health Service by The Family Planning Association of Hong Kong, Canossa Ho…	Rate of medical resource utilization, Defined as completion (with response 'Yes' or 'No') of any medical referral (to corresponding referral sites) for consultation, prescriptions, screening, therapy, etc targeting health condition of concerns. A binary result with either "Yes" or "No" will be recorded., 1- , 6-, 7-, and 12-month after baseline.|Characteristics of medical resource utilization, De…		The University of Hong Kong	The Hong Kong Jockey Club Charities Trust|Haven of Hope Hospital|Hong Kong Sheng Kung Hui Welfare Council Limited|Aberdeen Kaifong Welfare Association	INTERVENTIONAL
NCT06644573	Evaluating the Efficacy and Safety of PROSOMNIA Sleep Therapyâ„¢ in Patients With Sleep Deprivation and Chronic Insomnia	https://clinicaltrials.gov/study/NCT06644573	NOT_YET_RECRUITING	This clinical trial aims to evaluate the safety and efficacy of PROSOMNIA Sleep Therapy (PSTx) for individuals suffering from chronic insomnia, sleep deprivation, and REM sleep disorders. Chronic insomnia, characterized by difficulty falling or staying asleep, significantly affects patients and quality of life, mood, and cognitive function. REM sleep disorders, in which the body struggles to ente…	Chronic Insomnia|Sleep Deprivation|REM Behavior Disorder|REM Sleep Behavior Disorder|REM Sleep Measurement|Insomnia|Insomnia Related to Specified Disorder|Insomnia Due to Other Mental Disorder|Insomnia Comorbid to Psychiatric Disorder|Insomnia Due to Anxiety and Fear|Insomnia Related to Another Mental Condition|Insomnia Disorders|Idiopathic Hypersomnia|Sleep Disorders, Circadian Rhythm|Post Traum…	PROCEDURE: PROSOMNIA Sleep Therapyâ„¢ (PSTx)|PROCEDURE: Anesthesia-Induced Sleep Therapy|DRUG: Diprivan (propofol), Astra-Zeneca|DEVICE: Continuous EEG Monitoring	Reduction in Homeostatic Sleep Pressure, Evaluate the effectiveness of PROSOMNIA Sleep Therapy in reducing homeostatic sleep pressure, as measured by EEG recordings, blood serum uric acid levels and subjective self-reports., 60-120 minutes|Change in Sleep Onset Latency, Measure the time it takes for patients to fall asleep (sleep onset latency) following PROSOMNIA Sleep Therapy, using polysomnogr…	Changes in Blood Serum Uric Acid Levels, Measure changes in blood serum uric acid levels, reflecting adenosine release into the bloodstream, after PROSOMNIA Sleep Therapy sessions., 60-120 minutes|Improvement in Patient-Reported Mood, The Mood Quality Assessment is used to evaluate the impact of PROSOMNIA Sleep Therapy on patient-reported mood following treatment. This assessment utilizes a 5-poi…	Adverse Event Reporting, Record any adverse events associated with PROSOMNIA Sleep Therapy, categorized by severity and likelihood of relation to the intervention., 6 months|PROSOMNIA Sleep Virtual Consultation Note, The data collected during the PROSOMNIA Sleep Virtual Consultation Note will establish baseline characteristics, identify risks and create a Personalized PROSOMNIA Sleep Therapy Plan…	Nyree Penn	Masimo Corporation|PROSOMNIA Sleep Health & Wellness	INTERVENTIONAL
NCT05473598	Stand Down-Think Before You Drink: An RCT of a Mobile App for Hazardous Drinking With Peer Phone Support	https://clinicaltrials.gov/study/NCT05473598	RECRUITING	Hazardous drinking is common among Veteran primary care patients and increases risk for more costly and complex medical problems over the long-term. Yet, the vast majority of these Veterans go untreated. By providing an option for care that is easily accessible, private, and self-directed, mobile applications (apps) circumvent many barriers to alcohol use treatment. However, poor patient engageme…	Alcoholism	BEHAVIORAL: Stand Down app|BEHAVIORAL: Peer-Supported Stand Down|OTHER: Usual Care	Total standard drinks, At each assessment, the Timeline Follow Back (TLFB), a retrospective, calendar-based measure, will provide information on quantity/frequency of alcohol use in the past 30 days. Information gathered from this reliable and well-validated measure will be used to calculate total standard drinks, 32 weeks post-baseline	Drinks Per Drinking Day (DPDD), At each assessment, the Timeline Follow Back (TLFB), a retrospective, calendar-based measure, will provide information on quantity/frequency of alcohol use in the past 30 days. Information gathered from this reliable and well-validated measure will be used to calculate DPDD., 32 weeks post-baseline|Heavy Drinking Days (HDD), At each assessment, the Timeline Follow …		VA Office of Research and Development		INTERVENTIONAL
NCT05353491	Thinking Healthy Program-Technology Assisted (THP-TA)	https://clinicaltrials.gov/study/NCT05353491	COMPLETED	Background The Thinking Healthy Program (THP) is an evidence based task-shifted low intensity psychosocial intervention, recommended by the World Health Organization for the treatment of perinatal depression. The investigators developed a technology-assisted version of Thinking Healthy Program (THP-TA) which allows peers to deliver the THP, while ensuring minimal resources for training of deliver…	Perinatal Depression|Depression, Postpartum	BEHAVIORAL: Technology assisted Thinking Healthy Program (THP-TA)|BEHAVIORAL: Standard Thinking Healthy Program	Remission rates of perinatal depression, Remission rates from perinatal depression among the trial participants will be based on clinical diagnostic criteria based on the Structured Clinical Interview for the DSM-IV Axis (SCID) module. The SCID will be employed at baseline and 3 months postnatal., 3 months postnatal	Sustained remission rates of perinatal depression, Sustained remission rates from perinatal depression among the trial participants will be based on clinical diagnostic criteria based on the Structured Clinical Interview for the DSM-IV Axis (SCID) module, assessed at baseline, 3 and 6 months postnatal., 3 months and 6 months postnatal|Change in severity of perinatal depressive symptoms, Severity …		Human Development Research Foundation, Pakistan	Shifa Tameer-e-Millat University|University of Liverpool	INTERVENTIONAL
NCT06524232	The STop UNhealthy Substance Use Now Trial	https://clinicaltrials.gov/study/NCT06524232	RECRUITING	The STop UNhealthy (STUN) Substance Use Now Trial (STUN II) is a multisite trial aiming to evaluate the comparative effectiveness of the following strategies for improving the implementation of screening and interventions for substance use disorders in primary care: practice facilitation (PF), PF plus a learning collaborative (LC), PF plus performance incentives (PI), and PF+LC+PI. We plan to enr…	Risky Health Behavior|Substance Use Disorders|Substance Abuse|Alcohol Use Disorder|Drinking, Alcohol|Substance Use	OTHER: Practice Facilitation (PF)|OTHER: Learning Collaborative (LC)|OTHER: Performance Incentives (PI)	Number of adults screened for substance use disorder, Number of people aged 18 and older who are screened for substance use disorder using a validated screening tool, 12 months|Percent of adults screened for substance use disorder, Percent of people aged 18 and older who are screened for substance use disorder using a validated screening tool, 12 months	Number of adults with a positive screen for substance use disorder, Of those aged 18 and older who were screened for substance use disorder, number who had a positive screening result, 12 months|Number of adults with a positive screen for substance use disorder, Of those aged 18 and older who were screened for substance use disorder, number who had a positive screening result, 24 months|Percent o…	Association between implementation effectiveness and putative moderators and mediators, Longitudinal mixed-methods evaluation (surveys, interviews) to describe the association between implementation effectiveness and putative moderators (e.g., organizational readiness for change) and mediators (e.g., implementation climate), 12 months|Association between implementation effectiveness and putative …	Ohio State University	Ohio Association of Community Health Centers (OACHC)|Bon Secours Mercy Health (BSMH)|Agency for Healthcare Research and Quality (AHRQ)	INTERVENTIONAL
NCT05492942	Records for Alcohol Care Enhancement	https://clinicaltrials.gov/study/NCT05492942	COMPLETED	Unhealthy alcohol use (the spectrum from risky consumption through alcohol use disorder, AUD) is a leading cause of preventable death in the US (88,424 deaths annually costing $249 billion a year), and alcohol-related health harms (e.g. AUD itself, cirrhosis) are increasing. Despite high frequency of contacts with the medical system, most people with unhealthy alcohol use do not receive evidence-…	Alcohol Use Disorder (AUD)	BEHAVIORAL: Best Practice Advisory (BPA) and Population Health Management (PHM)|BEHAVIORAL: Best Practice Advisory (BPA) and Clinical Care Management (CCM)|BEHAVIORAL: Best Practice Advisory (BPA) and Population Health Management (PHM) and Clinical Care Management (CCM)	Percent Engaged in Alcohol Use Disorder (AUD) Treatment, The percent of patients engaged in AUD treatment among patients with a new AUD diagnosis on a clinician's panel. Engagement is defined as having two or more healthcare services (inclusive of AUD medication) with a diagnosis of AUD within 34 days of meeting initiation which is defined as having a healthcare service for AUD within 14 days of …	Percent Initiated in Alcohol Use Disorder (AUD) Treatment, The percent of patients initiated in AUD treatment among patients with a new AUD diagnosis on a clinician's panel. Initiation is defined as having a healthcare service (inclusive of medication) with a diagnosis of AUD within 14 days of a new AUD diagnosis. A new AUD diagnosis is defined as a health service in which a patient receives a ne…		Boston Medical Center	National Institute on Alcohol Abuse and Alcoholism (NIAAA)	INTERVENTIONAL
NCT05729828	Psychometric Properties of the SMART Feeding Tool	https://clinicaltrials.gov/study/NCT05729828	COMPLETED	This observational study aims to evaluate the psychometric properties of a new infant feeding tool called "SMART Tool" in the neonatal intensive care unit. The main questions it aims to answer are: 1. To design a feeding tool to assess oral motor and neurobehavioral skills in neonates 2. To establish psychometrics of the new tool by doing reliability and validity tests.	Feeding; Difficult, Newborn|Premature Infant Disease|Dysphagia of Newborn|Nurse's Role|Feeding Disorder of Infancy or Early Childhood|Trauma and Stressor Related Disorders|Deglutition Disorders in Infants|Malnutrition, Infant		Criteria Validity: Compare SMART Tool vs. NEOA Tool (version 5.8) Scores, The scale of the two tools is as follows: NEOA: feeding challenge (18 to 57), questionable (58 to 76), normal (77 to 90). SMART: caution (under 60), developing (60 to 90), capable (above 90). Higher scores are better on both scales. Sample size = 50 feeding events. Observers will not do any intervention. Data analysis: post…			Wake Forest University Health Sciences		OBSERVATIONAL
NCT06175104	HeartGPS: A Study Exploring the Effects of a Psychological Intervention for Parents and Their Babies After Prenatal Cardiac Diagnosis	https://clinicaltrials.gov/study/NCT06175104	NOT_YET_RECRUITING	Babies with single ventricle congenital heart disease (SVCHD) are often diagnosed during pregnancy. While prenatal diagnosis has important clinical benefits, it is often stressful and overwhelming for parents, and many express a need for psychological support. HeartGPS is a psychological intervention for parents who receive their baby's diagnosis of SVCHD during pregnancy. It includes 8 sessions …	Heart Defects, Congenital|Anxiety in Pregnancy|Depression, Postpartum|Trauma, Psychological|Neurodevelopmental Disorders	BEHAVIORAL: HeartGPS	Maternal anxiety symptoms, Maternal anxiety symptoms will be measured using the validated, 20-item, self-report State-Trait Anxiety Inventory State subscale. Response options for each item range from 1 ('Not at all') to 4 ('Very much so'), yielding a total possible score ranging from 20 to 80, with higher scores indicating greater anxiety symptoms., Baseline, approx. 36 weeks gestation, infant ag…	Infant neurobehavior, Infant neurobehavior will be assessed using the NeoNatal Neurobehavioral Scale (NNNS-II). The NNNS-II examines infant neurobehavioral organization, neurological reflexes, motor development (active and passive tone), and signs of stress. Analysis of the NNNS-II is based on summary scores for attention (possible scores: 1-9), handling (0-1), self-regulation (1-9), arousal (1-9…	Variation of prenatal cortisol levels in maternal saliva, Maternal hypothalamic-pituitary-adrenal (HPA) axis functioning will be assessed using saliva sampling at 3 timepoints daily on two consecutive weekdays., Baseline, 32 weeks gestation (approximate)|Variation of cortisol levels in maternal and infant saliva, Maternal and infant hypothalamic-pituitary-adrenal (HPA) axis functioning will be as…	Children's Hospital Medical Center, Cincinnati	Children's Hospital Los Angeles|Vanderbilt University Medical Center|Sydney Children's Hospitals Network|University of Pittsburgh	INTERVENTIONAL
NCT06303778	Combining a Smartphone App With Medications to Manage Heavy Drinking	https://clinicaltrials.gov/study/NCT06303778	RECRUITING	One in 10 Veterans have an alcohol use disorder. However, few Veterans receive evidenced-based psychosocial interventions or medications to treat alcohol use disorder. Barriers to receiving these treatments include long wait times, stigma, and long distances from treatment facilities. Even fewer Veterans receive psychosocial and medication interventions together, despite clinical practice guideli…	Alcohol Use Disorder (AUD)	OTHER: Stand Down mobile app|OTHER: Standard Care	Change in Percent Heavy Drinking Days, Change from baseline to 6-month follow-up in percent heavy drinking days (HDD), defined as \>4 drinks per day for women and \>5 drinks per day for men, was selected as the primary outcome as it combines both frequency and intensity of drinking and is a clinically meaningful measure of change. HDD will be generated from the Timeline Follow Back (TLFB), a retr…	Change in Short Inventory of Problems - Revised version (SIP-R), Change from baseline to 6-month follow-up in the Short Inventory of Problems - Revised version (SIP-R), a 17-item questionnaire used to assess negative consequences from drinking. Items are rated on a 4-pt scale (0=Never, 1= Once or a Few Times, 2 = Once or Twice a Week, 3 = Daily or Almost Daily), which yields a total score. Higher…		VA Office of Research and Development		INTERVENTIONAL
NCT06126874	Additional Effects of Aerobic and Resistance Exercises to Pelvic Floor Muscle Training After Radical Prostatectomy	https://clinicaltrials.gov/study/NCT06126874	NOT_YET_RECRUITING	In the literature, studies about urinary symptoms after radical prostatectomy (RP) are generally focused on urinary incontinence (UI), and studies about sexual symptoms are focused on erectile dysfunction (ED). In the management of these symptoms, the effects of pharmacological agents (duloxetine/antimuscarinics and PDE5-I) and/or local approaches (pelvic floor muscle training-PFMT, vacuum erecti…	Incontinence|Erectile Dysfunction Following Radical Prostatectomy	OTHER: Patient Education|OTHER: Pelvic Floor Muscle Training|OTHER: Aerobic Exercise Training|OTHER: Resistance Exercise Training	International Consultation on Incontinence Questionnaire- Short Form (ICIQ-SF) Score, The ICIQ-UI Short Form is a questionnaire for evaluating the frequency, severity and impact of urinary incontinence on quality of life (QoL) in men and women in research and clinical practice., Change in severity of incontinence from baseline to the end of the 12th week.|International Index of Erectil Function-1…	1-hour Pad Test Score, 1-Hour Pad test is a non-invasive test that is widely used in the evaluation of objective UI severity., Change in severity of incontinence from baseline to the end of the 12th week.|Penile Length, Penile length will be measured by the therapist with the help of a ruler. This is a non-invasive objective measurement method used in the literature to measure the penile length o…		Hacettepe University		INTERVENTIONAL
NCT06191224	SwissGut - The Healthy Swiss Microbiome	https://clinicaltrials.gov/study/NCT06191224	RECRUITING	Objective: This study is designed to address the complex interplay between the gut microbiome, environmental factors, and inflammatory diseases, with a specific emphasis on serving as a healthy cohort for several related projects. Primary hypotheses: Since data from this study will be used as control data for four studies, four primary hypothesis will be defined. Hypothesis H1: Levels of intestin…	Healthy		Intestinal inflammation - healthy Swiss vs. healthy Zimbabweans, Difference in calprotectin levels of healthy Swiss individuals and healthy Zimbabweans in high-resource settings compared to calprotectin levels in Zimbabweans in low-resource settings., All sampling timepoints will be analysed, accounting for dependence between samples from the same individual. Alternatively, the timepoint with the…	Difference in healthy microbiome composition - Swiss vs. Zimbabweans, Dissimilarity (weighted Unifrac index) between the microbiomes of healthy Swiss individuals and the microbiomes of healthy Zimbabweans. (H5) The endpoint will be tested by performing a permutational multivariate analysis of variance of the index with the adonis function of the vegan R package or another appropriate method., All…	Difference in microbiome composition - Healthy Swiss circadian cycle, Dissimilarity changes (weighted Unifrac index) between the microbiomes of samples from healthy Swiss individuals in dependence on the circadian cycle (indicated by sampling time). The endpoint will be tested by performing a permutational multivariate analysis of variance of the index with the adonis function of the vegan R pack…	Benjamin Misselwitz		OBSERVATIONAL

## Sheet: WHO clinical trial database
Export_date	Internal_Number	TrialID	Last_Refreshed_on	Public_title	Scientific_title	Primary_sponsor	Retrospective_flag	Date_registration3	Date_registration	Source_Register	web_address	Recruitment_Status	other_records	Inclusion_agemin	Inclusion_agemax	Inclusion_gender	Date_enrollement	Target_size	Study_type	Study_design	Phase	Countries	Inclusion_Criteria	Exclusion_Criteria	Condition	Intervention	Primary_outcome	Secondary_outcome	Secondary_ID	Source_Support	Ethics_review_status	Ethics_review_approval_date	Ethics_review_contact_name	Ethics_review_contact_address	Ethics_review_contact_phone	Ethics_review_contact_email	results_url_link	Contact_Firstname	Contact_Lastname	Contact_Address	Contact_Email	Contact_Tel	Contact_Affiliation	results_yes_no	results_date_completed	Secondary_Sponsor	results_date_posted	Acronym
2025-10-02 13:32:15	14628065	ACTRN12625000117415	2025-02-03	Pilot Study of a Mental Health Intervention for children and adults with Developmental & Epileptic Encephalopathies (DEEs)	Pilot Study of a Mental Health Intervention to diagnose and treat psychological and behavioural disorders in children and adults with Developmental & Epileptic Encephalopathies.	University of Melbourne	Yes	20250203	2025-02-03	ANZCTR	https://anzctr.org.au/ACTRN12625000117415.aspx	Not Recruiting	No	4 Years	No limit	Both males and females	2025-02-10	80	Interventional	Purpose: Treatment; Allocation: Randomised controlled trial; Masking: Blinded (masking used);Assignment: Parallel;Type of endpoint: Efficacy;	Not Applicable	Australia	Inclusion criteria: Age 4 years or older_x000D_<br>Diagnosis of a DEE_x000D_<br>Scored above pre-specified threshold on the DBC-2 for mental health symptoms_x000D_<br>Meeting DSM-5 or ICD-10 diagnostic criteria for a mental health disorder (eg. depression, anxiety, disruptive behaviour or trauma)_x000D_<br>Have a parent or regular carer of normal intellect willing to participate in MICE-DEE	Exclusion criteria: Insufficient English to access screening measures_x000D_<br>Refusing to have therapy sessions audio and/or video recorded_x000D_<br>Actively receiving psychological therapy to treat emotional or behavioural problems at time of initial assessment or intervention phase_x000D_<br>Presence of active, severe mental health disorder requiring immediate intervention and not suitable f…	Developmental and Epileptic Encephalopathy;psychological disorders;behavioural disorders; <br>Developmental and Epileptic Encephalopathy <br>psychological disorders <br>behavioural disorders;Neurological - Epilepsy;Mental Health - Other mental health disorders	Pilot study of a Mental Health Intervention for Children and Adults with DEEs (MICE-DEE).<br><br>Our UK collaborators used MATCH-ADTC (Modular Approach to Therapy for Children with Anxiety, Depression, Trauma or Conduct problems) in children with epilepsy. MATCH-ADTC is based on principles of cognitive behavioural therapy (CBT) for behaviour problems, anxiety, depression, and trauma. Their interv…	Rate of recruitment and completion.[The intervention will be considered feasible if 80% of the total randomised cohort (N=80), including both intervention and control arms, complete the trial and provide outcome data. Baseline, 6 months, and 12 months post-randomisation.]	To estimate the effect size of the intervention efficacy of the MICE-DEE intervention for children and adults with DEEs and mental health disorders, compared with assessment enhanced standard care.[The effect size of the difference in the Developmental Behaviour Checklist (DBC-2) Total problems Score from baseline to 6-months post-randomization amongst those randomised to the MICE-DEE interventio…	MRF2032010	Department of Health and Aged Care: Medical Research Future Fund: 2023 MRFF Clinician Researchers - Applied Research in Health	Not approved	01/01/1900		The Royal Children’s Hospital Human Research Ethics Committee
2025-10-02 13:32:15	14628096	ACTRN12625000108415	2025-02-03	Evaluating the acceptability of a therapist-assisted, online parenting program (‘PiP-TEx’) to support parents of adolescents who are experiencing anxious and/or depressive symptoms following a traumatic event.	An open-label, uncontrolled acceptability trial of a therapist-assisted, online parenting program (‘PiP-Trauma Exposure’) to support parents of adolescents who are experiencing anxious and/or depressive symptoms following a traumatic event.	Monash University	Yes	20250130	2025-01-30	ANZCTR	https://anzctr.org.au/ACTRN12625000108415.aspx	Not Recruiting	No	18 Years	No limit	Both males and females	2025-02-01	10	Interventional	Purpose: Educational / counselling / training; Allocation: Non-randomised trial; Masking: Open (masking not used);Assignment: Single group;Type of endpoint: Safety;	Not Applicable	Australia	Inclusion criteria: Participants must be parents and/or guardians who: _x000D_<br>(1) Have an adolescent aged 12-18 years who:_x000D_<br>- Has experienced a traumatic event at least 1 month, and no more than 3 years ago._x000D_<br>- Has experienced the onset, or worsening, of anxious and/or depressive symptoms following this traumatic event. _x000D_<br>(2) Live in Australia_x000D_<br>(3) Can read…	Exclusion criteria: 1. Parents of an adolescent who is currently in an unsafe environment related to their trauma, for example living with the perpetrator of their abuse. _x000D_<br>2. Parents who are the perpetrator of their teen’s trauma. _x000D_<br>3. Parents of an adolescent with a principal mental health condition of sufficient severity to require immediate clinical prioritisation (e.g. curr…	Adolescent mental health;Parental self-efficacy;Carer burden;Adolescent trauma; <br>Adolescent mental health <br>Parental self-efficacy <br>Carer burden <br>Adolescent trauma;Mental Health - Anxiety;Mental Health - Depression;Public Health - Health promotion/education	The intervention, ‘Partners in Parenting-Trauma Exposure’ (PiP-TEx), is a newly adapted version of the Partners in Parenting-Plus (PiP+) program (formerly known as Therapist-Assisted Online Parenting Strategies [TOPS] - refer to ACTRN12618000290291). The original PiP+ program is an online parenting program designed to equip parents with evidence-based parenting strategies to respond to anxiety or…	Intervention acceptability (quantitative). [Program acceptability will be conceptualised as satisfaction with the intervention and measured using the Client Satisfaction Questionnaire (CSQ-8; Larsen et al., 1979). Scores of individual items in the CSQ-8 will be summed to yield a global rating of program satisfaction for each participant. Scores range from 8 to 32, with higher values indicating hi…	Parental self-efficacy about responding to trauma (quantitative). [Change in parental self-efficacy to respond to trauma will be measured using the total score on the "Parental Self-Efficacy to Support Teens After a Potentially Traumatic Event (PSES-PTE)" scale. This scale was developed as part of the intervention development, and is thus unpublished at the time of trial registration. The PSES-TE…	Nil known	Monash University	Not approved	01/01/1900		Monash University Human Research Ethics Committee
2025-10-02 13:32:15	14628101	ACTRN12625000097448	2025-02-03	Does a healthy food guidance programme plus an exercise therapy programme improve outcomes for people with hip and knee osteoarthritis and at least one other chronic condition?	He Oranga mo te Whanau: a cluster randomised pragmatic clinical implementation trial of the Management of Osteoarthritis (MOA) and the Prediabetes Intervention Package (PIP) for people with hip and knee osteoarthritis and co-morbidities	University of Otago	Yes	20250129	2025-01-29	ANZCTR	https://anzctr.org.au/ACTRN12625000097448.aspx	Not Recruiting	No	35 Years	74 Years	Both males and females	2025-01-31	180	Interventional	Purpose: Treatment; Allocation: Randomised controlled trial; Masking: Blinded (masking used);Assignment: Other;	Not Applicable	New Zealand	Inclusion criteria: A clinical diagnosis of lower limb osteoarthritis using the established National Institute for Health and Care Excellence (NICE) (www.nice.org.uk/guidance/ng226/chapter/Recommendations#diagnosis) or the American College of Rheumatology (ACR) criteria, _x000D_<br>and at least one of the following:_x000D_<br>- type 2 diabetes,_x000D_<br>- pre-diabetes,_x000D_<br>- heart failure,…	Exclusion criteria: * Participation in supervised systematic exercise for hip or knee osteoarthritis or a chronic condition within the last 3 months,_x000D_<br>* Major surgery within the last 3 months._x000D_<br>* Pregnancy,_x000D_<br>* An unstable health condition or at risk of serious adverse events from land-based exercise,_x000D_<br>* Life expectancy of less than 12 months,_x000D_<br>* Major …	Hip osteoarthritis ;knee osteoarthritis ;Prediabetes;Diabetes;Heart failure;Coronary heart disease;Hypertension;Chronic obstructive pulmonary disease (COPD);Depression - mild to moderate;other comorbid chronic non-communicable diseases / long-term conditions; <br>Hip osteoarthritis <br>knee osteoarthritis <br>Prediabetes <br>Diabetes <br>Heart failure <br>Coronary heart disease <br>Hypertension <…	The intervention will have two main components - a healthy food choices guidance programme and an exercise therapy and basic patient education programme.<br><br>HEALTHY FOOD GUIDANCE and SUPPORT - THE PIP PROGRAMME<br>This intervention will be delivered by trained primary care nurses and health coaches in the general practice setting. The purpose of the intervention is to deliver consistent evide…	Clinical Effectiveness: ShortMAC (WOMAC pain subscale + short version of WOMAC function subscale) at 6 month timepoint (and secondary at 1 year timepoint)<br>Refer to: doi: 10.2519/jospt.2018.7676 ; PMID: 29056072[ShortMAC instrument via REDCap Collected at Baseline, and 3-monthly until 1 year after crossover to intervention commencement. The primary timepoint for clinical effectiveness is 6 mont…	Global Rating of Change (GROC) in physical function[7 point likert scale, via REDCap Collected at Baseline, and 6-monthly until 1 year after crossover to intervention commencement.];Global Rating of Change (GROC) in pain[7 point likert scale, via REDCap Collected at Baseline, and 6-monthly until 1 year after crossover to intervention commencement.];Physical function: Timed up-and go; 30-second si…	Nil known	Health Research Council of New Zealand	Approved	02/11/2023		Southern Health and Disability Ethics Committee
2025-10-02 13:32:15	14628102	ACTRN12625000078459	2025-02-03	Preliminary study of the SUicide IMagery REScripting (SUIMRES) treatment for adults experiencing mental images of suicide.	A Randomised-Controlled Feasibility Trial of SUicide IMagery REScripting (SUIMRES): A psychotherapy adjunct for mental images of suicide in adults	University of New South Wales	Yes	20250124	2025-01-24	ANZCTR	https://anzctr.org.au/ACTRN12625000078459.aspx	Not Recruiting	No	18 Years	No limit	Both males and females	2025-02-10	40	Interventional	Purpose: Treatment; Allocation: Randomised controlled trial; Masking: Open (masking not used);Assignment: Parallel;Type of endpoint: Safety;	Not Applicable	Australia	Inclusion criteria: Individuals will be eligible to participate if they:_x000D_<br>- Currently (in the past month) experience suicide ideation that consists of mental images (mentally picturing or imagining suicide or the impacts of suicide on yourself or other people) _x000D_<br>- have an existing AHPRA-registered therapist (e.g. psychologist, psychiatrist) whom they see regularly (or have acces…	Exclusion criteria: Individuals will be ineligible to participate if they:_x000D_<br>- feel as though their mental imagery of suicide is helpful and protective against suicide (this intervention will seek to treat suicide imagery that is unhelpful or not protective)._x000D_<br>- have experienced active intention to suicide or taken behavioural steps to prepare to suicide in the past three months,…	suicide ideation involving mental imagery (suicide imagery).; <br>suicide ideation involving mental imagery (suicide imagery).;Mental Health - Suicide	SUicide IMagery REScripting (SUIMRES) Intervention + Treatment As Usual (SUIMRES + TAU)<br>Participants allocated to this arm will continue TAU as per the control arm, with the addition of the SUicide IMagery REScripting (SUIMRES) intervention to be delivered via telehealth videoconferencing. SUIMRES is an adjunctive psychotherapy intervention delivered over 3-4 sessions in individual sessions wi…	Feasibility of the intervention.[Feasibility of the intervention will be evaluated through a mixture of quantitative and qualitative data collected from the Trial Therapist Feedback Survey (designed for the study) administered to trial therapists, and the Session Summary Form (designed for the study) completed by trial therapists after each patient session. The Session Summary Form will be comple…	Acceptability of the intervention to participants’ usual-care therapists.[Usual-Care Therapist Survey (designed for this study). 4 weeks post-treatment.];Feasibility of the trial evaluation protocol for use in subsequent full-scale efficacy trial - recruitment.[Effectiveness of recruitment procedures assessment by rate of trial enrolment. At the conclusion of participant recruitment for the trial…	None	Suicide Prevention Australia	Approved	09/12/2024		The University of New South Wales Committee C
2025-10-02 13:32:15	14628162	ISRCTN81848233	2025-02-03	Assessing the effects of online physical and mental health rehabilitation for people recovering from stroke	Remote STrOke Rehabilitation (ReSTORe): a UK-wide randomised controlled trial	University Hospitals Coventry and Warwickshire NHS Trust	No	20250123	2025-01-23	ISRCTN	https://www.isrctn.com/ISRCTN81848233	Recruiting	No			Both	2025-01-13	600	Interventional	Multi-centre randomized controlled trial with embedded process evaluation and health economic evaluation (Quality of life, Treatment)	Not Applicable	England;Scotland;United Kingdom;Wales	Inclusion criteria: 1. UK resident<br>2. Aged =18<br>3. 6 to 36 months post-hospital discharge after admission for stroke<br>4. Participant self-report of ongoing post-stroke physical and/or mental health problem<br>5. Simplified Modified Rankin Scale questionnaire (smRSq) score =4<br>6. Language and cognitive ability sufficient to follow visual instruction and complete study activities, with sup…	Exclusion criteria: 1. Exercise contra-indicated based on internationally accepted guidelines (American College of Sports Medicine)<br>2. Severe physical disability (smRSq>4) or inability to sit or stand independently with or without aid<br>3. Mental health or cognitive impairment sufficient to prevent engagement with the study or make participation unsafe<br>4. Living in locations other than ‘ho…	Adults with long-term mild to moderate physical and/or mental health disability after stroke (six to 36 months post-hospital discharge). <br>Circulatory System	ReSTORe programme: A 10-week rehabilitation intervention including: 1) a 1-hour, 1:1 online assessment; 2) supervised, live online, home-based, group exercise sessions; 3) live online facilitated group psychosocial and motivational support sessions; 4) signposting to a library of ‘on-demand’ exercise sessions; 5) a participant workbook.<br><br>Control: Best practice usual care: a single online 1:…	Health-related quality of life (HRQoL) measured using the PROMIS® 29+2 Profile v2.1 (PROPr) at 6 months post-randomisation	1. Health-related quality of life (HRQoL) measured using the PROMIS® 29+2 Profile v2.1 (PROPr) at 3 and 12 months post-randomisation. Sub-scores: depression, fatigue, sleep disturbance, pain interference, physical function, social roles/activities and cognitive function. Sub-scales: anxiety and pain intensity.<br>2. Neurological HRQoL measured using the PROMIS Neuro-QoL short-form v2.0 - Cognitiv…	Nil known;Nil known;CPMS 57126, GM641224, NIHR HTA 157510	Health Technology Assessment Programme	Approved	02/01/2025	derby.rec@hra.nhs.uk	East Midlands – Derby Research Ethics Committee; ref: 24/EM/0274	+44 (0)207 1048 154	derby.rec@hra.nhs.uk		[Table]	Eggleston	Room T0.14, Clinical Trials Unit Building, Gibbet Hill Road	restore@warwick.ac.uk	+44 (0)2476 524427		Yes	2027-03-01
2025-10-02 13:32:15	14617434	ACTRN12625000072415	2025-01-27	Cluster randomized controlled trial of silver fluoride for oral health and wellbeing in aged care residents	Cluster randomized controlled trial of silver fluoride for oral health and wellbeing in aged care residents	University of Queensland	Yes	20250123	2025-01-23	ANZCTR	https://anzctr.org.au/ACTRN12625000072415.aspx	Not Recruiting	No	55 Years	No limit	Both males and females	2025-03-03	1120	Interventional	Purpose: Treatment; Allocation: Randomised controlled trial; Masking: Blinded (masking used);Assignment: Parallel;Type of endpoint: Safety/efficacy;	Not Applicable	Australia	Inclusion criteria: 55 years old and over for those identifying as Aboriginal and/or Torres Strait Islanders _x000D_<br>65 years olds and over for all other residents_x000D_<br>Reside permanently in a participating RACF_x000D_<br>Tentatively identified by RACF staff as potential participants_x000D_<br>For those with capacity for consent, PICF will be provided and signed_x000D_<br>For those withou…	Exclusion criteria: Residents who are not able to participate_x000D_<br>Residents who are disengaged (i.e., end of life)_x000D_<br>Residents who are not interested in participating _x000D_<br>Residents who are edentulous (i.e., have no natural teeth)	Oral Health and Wellbeing;Dental Decay; <br>Oral Health and Wellbeing <br>Dental Decay;Mental Health - Other mental health disorders;Oral and Gastrointestinal - Other diseases of the mouth, teeth, oesophagus, digestive system including liver and colon;Public Health - Health service research	The intervention package consists of two components: <br>1) Training residential aged care facility (RACF) staff in using an oral health assessment tool, and to assess their accuracy in identifying oral diseases, and <br>2) The use of 38% aqueous silver fluoride in arresting caries and thus reducing new tooth decay, tooth hypersensitivity and improvement in oral health-related quality of life.<br…	Caries development and arrest of dental caries assessed as a composite outcome[Oral health assessment and examination via standard visual and tactile clinical assessment. <br> Baseline and 3 months follow up];Tooth pain and sensitivity as a composite outcome[Pain Questionnaire using VAS and Wong-Baker Faces pain rating scale. <br>At the tooth level, gentle compressed air across the surfaces of te…	Residential aged care residents’ oral health-related quality of life. This is a composite secondary outcome. [The use of the following questionnaire:_x000D_<br>- Oral Health Impact Profile (OHIP)_x000D_<br>- Geriatric Oral Health Assessment Index (GOHAI) Baseline and 3 months follow up];Residential aged care residents’ general quality of life[The use of the following questionnaire: _x000D_<br>Eur…	None	National Health and Medical Research Council (NHMRC) - Medical Research Future Fund (MRFF)	Approved	15/10/2024		Darling Downs Hospital and Health Service Human Research Ethics Committee
2025-10-02 13:32:15	14617433	ACTRN12625000036415	2025-01-27	The Alcohol Cue Exposure and Virtual Reality Project	A randomised controlled trial of a novel, neuropsychological feedback intervention for alcohol use disorder: Using novel technologies to understand and target the cognitive-affective mechanisms underpinning harmful drinking behaviours in people with alcohol use disorder aged 18-55 years old	Monash University	No	20250116	2025-01-16	ANZCTR	https://anzctr.org.au/ACTRN12625000036415.aspx	Not Recruiting	No	18 Years	55 Years	Both males and females	2023-07-10	50	Interventional	Purpose: Treatment; Allocation: Randomised controlled trial; Masking: Open (masking not used);Assignment: Parallel;Type of endpoint: Efficacy;	Not Applicable	Australia	Inclusion criteria: 1) aged 18-55 years old; 2) willing and able to provide informed consent for the study; 3) meet Diagnostic and Statistical Manual, Fifth Edition (DSM-5) Diagnostic Criteria for Alcohol Use Disorder measured by the Mini-International Neuropsychiatric Interview (MINI); 4) sufficient English language proficiency to understand the intervention content and task instructions; 5) ade…	Exclusion criteria: (1) lifetime diagnosis of DSM-5 defined psychotic illness measured using the MINI; (2) current diagnosis of Bipolar Disorder Type 1 (manic episodes) measured using the MINI; 3) diagnosis of a neurological condition (e.g., stroke, dementia, epilepsy) or moderate-severe brain injury (i.e., loss of consciousness for over 30 minutes, or ongoing cognitive/neurological impairment), …	Alcohol Use Disorder; <br>Alcohol Use Disorder;Mental Health - Addiction	All participants (even those in the active control group) complete a single 2-2.5 hour assessment session with a provisionally registered psychologist. This involves completing an online Qualtrics survey containing self-report questionnaires and a gamified battery of neuropsychological tests designed to assess expert-endorsed executive functions most relevant to addictions. <br><br>The Qualtrics …	Change, relative to baseline, in the number of total standard drinks consumed (i.e., change in drinking quantity).[The Timeline Follow-Back will be used to measure total standard drinks in the two-week timeframe (i.e., change in drinking quantity). Baseline: self-reported at the beginning of the feedback session for their alcohol use in the two weeks prior to the feedback session.<br>Post-interve…	Change, relative to baseline, in alcohol craving[Penn Alcohol Craving Scale (PACS) total score Baseline: two weeks prior to the feedback session_x000D_<br>Post-intervention: two weeks after their feedback session];Change, relative to baseline, in self-efficacy to resist alcohol use in tempting situations. [Brief Situational Confidence Questionnaire (BSCQ) total score Baseline: two weeks prior to …	Nil known	Monash University;Australian Government - Department of Education - Research Training Program Stipend	Approved	12/01/2023		Monash University Human Research Ethics Committee										Yes	2024-04-12
2025-10-02 13:32:15	14617444	ACTRN12625000024448	2025-01-27	Overcoming Procrastination: Efficacy of Group Therapy in University Students_x000D_	Academic Procrastination among University Students: Application of Reality Therapy Based Group Intervention	Prof. Dr. Muhammad Rizwan - National University of Medical Sciences	No	20250115	2025-01-15	ANZCTR	https://anzctr.org.au/ACTRN12625000024448.aspx	Not Recruiting	No	19 Years	28 Years	Both males and females	2024-10-03	40	Interventional	Purpose: Educational / counselling / training; Allocation: Non-randomised trial; Masking: Open (masking not used);	Not Applicable	Pakistan	Inclusion criteria: Male & female_x000D_<br>Undergraduate students_x000D_<br>Unmarried_x000D_<br>Greater than cut-off score on Academic Procrastination Scale._x000D_<br>	Exclusion criteria: Transgender/Otherwise_x000D_<br>Post-Graduate_x000D_<br>Married/Divorced_x000D_<br>Lower than cut-off score on Academic Procrastination Scale._x000D_<br>Substance Abuse_x000D_<br>	Academic Procrastination; <br>Academic Procrastination;Mental Health - Studies of normal psychology, cognitive function and behaviour	Academic Procrastination among University Students: Application of Reality Therapy Based Group Intervention<br>The study aimed to assess the effectiveness of a reality therapy-based psycho-educational group intervention on the academic procrastination of university students. Intervention materials were delivered by the researcher Nosheen (Ms. scholar with a Post-Magisterial Diploma in Clinical Ps…	Academic Procrastination[Any change in academic procrastination among study participants was measured using the academic procrastination scale. The assessment was done at three different times: Before intervention, After Intervention and follow-up after 1 month of completion of intervention. Timepoint: Baseline, 4-week intervention period and post intervention. <br>Follow-up data collection one m…	Academic Self efficacy[Any change in self-esteem as measured by the General Academic Self-Efficacy Scale._x000D_<br>The assessment was done at three different times: Before intervention, After Intervention and follow-up after 1 month of completion of intervention. Timepoint: Baseline, 4-week intervention period and post intervention. _x000D_<br>Follow-up data collection one month after the interv…	Nil		Approved	30/09/2024		Research Ethics/Bioethics committee University of Haripur										Yes	2024-12-02	Dr. Shahbaz Ahmed Zakkii;Ms. Nosheen	2025-01-15
2025-10-02 13:32:15	14604654	ACTRN12625000004460	2025-01-13	The ENhAnCe trial: Evaluating Neuropsychological Assessment to enhance Clinical outcomes for people with brain conditions	The ENhAnCe trial: Evaluating Neuropsychological Assessment to enhance Clinical outcomes for people with brain conditions	The University of Western Australia	Yes	20250107	2025-01-07	ANZCTR	https://anzctr.org.au/ACTRN12625000004460.aspx	Not Recruiting	No	18 Years	No limit	Both males and females	2025-01-13	100	Interventional	Purpose: Treatment; Allocation: Randomised controlled trial; Masking: Blinded (masking used);Assignment: Parallel;	Not Applicable	Australia	Inclusion criteria: Inclusion criteria will be that participants; _x000D_<br>i) have been referred to the clinical site for a neuropsychological assessment to assist clinical management or diagnostic clarification, _x000D_<br>ii) are able to provide informed consent to participate in research, and _x000D_<br>iii) are able to complete the baseline and outcome measures. _x000D_<br>_x000D_<br>One su…	Exclusion criteria: Exclusion criteria will include participants: _x000D_<br>i) who do not meet the referral criteria for the Adult General Diagnostic program at the clinical site. _x000D_<br>ii) who have been referred for a decision-making capacity assessment, _x000D_<br>iii) who have been referred for a joint neuropsychological assessment and speech pathology assessment,_x000D_<br>iv) who are u…	Neurodegenerative disorder;Psychiatric disorder;Acquired brain injury;Mild cognitive impairment; <br>Neurodegenerative disorder <br>Psychiatric disorder <br>Acquired brain injury <br>Mild cognitive impairment;Neurological - Neurodegenerative diseases;Neurological - Other neurological disorders;Mental Health - Anxiety;Mental Health - Depression;Mental Health - Other mental health disorders;Neurolo…	Intervention Condition: Neuropsychological evaluation<br>This will involve an individualised comprehensive neuropsychological assessment and invitation to a feedback session, to which family members/support persons may also be invited. The assessments and feedback sessions will be conducted by registered clinical neuropsychologists/clinical neuropsychology registrars employed at the clinical site…	Change in the participant/support person’s understanding of the participant’s difficulties. [The Proximal Outcomes of Neuropsychology Tool (PrONTo): Pre- and post-versions, and self-report, support person and clinician versions Baseline, two-weeks post intervention, and six-week follow-up.];Change in the participant/support person’s understanding of how to manage/cope with cognitive symptoms[The …	Acceptability rating[Acceptability of the trial components will be rated on a 10-point scale (i.e., 1 = Not at all satisfied, 10 = Extremely satisfied) across two domains:_x000D_<br>a. Overall Satisfaction (“When thinking about your participation in the study, how satisfied have you been overall?”)_x000D_<br>b. Recommend to Others (“To what extent would you recommend participating in this study t…	None	Australian Government Research Training Program (RTP) Scholarship;Forrest Research Foundation PhD Scholarship;Insurance Commission of Western Australia Neurotrauma Research Program	Approved;Approved	16/05/2024;01/07/2024	;	North Metropolitan Area Mental Health Services Human Research Ethics Committee;The University of Western Australia Human Research Ethics Committee	;	;
2025-10-02 13:32:15	14652395	TCTR20241222003	2025-02-03	Results of Home Visits for Schizophrenic Patients by a Preventive Medicine Team, Community Mental Health Branch, Erawan District, Loei Province: A Randomized Controlled Trial	Results of Home Visits for Schizophrenic Patients by a Preventive Medicine Team, Community Mental Health Branch, Erawan District, Loei Province: A Randomized Controlled Trial	Loei Provincial Public Health Office	Yes	20241222	2024-12-22	TCTR	https://www.thaiclinicaltrials.org/show/TCTR20241222003	Not Recruiting	No	20 Years	N/A (No limit)	Both	2025-01-01	152	Interventional	Randomized	Phase 3	Thailand	Inclusion criteria: 1.Patients diagnosed with schizophrenia according to ICD-10 (codes F20-F29)_x000D_<br>2.Registered for treatment at Erawan Hospital, Loei Province_x000D_<br>3.Age 20 years or older_x000D_<br>4.BPRS score less than 36 points_x000D_<br>5.Depression score (9Q) less than 12 points_x000D_<br>6.Suicide risk assessment score (8Q) less than 8 points_x000D_<br>7.Able to communicate and…	Exclusion criteria: 1.Drug addiction_x000D_<br>2.Pregnant or breastfeeding women_x000D_<br>3.Referred to other healthcare facilities_x000D_<br>4.Relocation during study period_x000D_<br>5.Unable to contact during months 1-2 before home visits_x000D_<br>6.BPRS score more than 36 points_x000D_<br>7.9Q score more than 12 points_x000D_<br>8.8Q score more than 8 points	This study focuses on patients with schizophrenia diagnosed according to ICD-10 criteria (codes F20-F29). The health conditions and problems studied include:_x000D_ _x000D_ Psychiatric symptoms - measured by Brief Psychiatric Rating Scale (BPRS)_x000D_ Depression - measured by 9Q assessment_x000D_ Suicide risk - measured by 8Q assessment_x000D_ Medication adherence and drug-related problems_x000D…	Home visits by a multidisciplinary team consisting of:<br><br>Frequency and Duration:<br><br><br>3 visits, 1 month apart<br>Each visit lasts 45 minutes<br><br><br>Service Provider Team:<br><br><br>Preventive Medicine Doctor, Community Mental Health Branch (20 minutes)<br>Psychiatric Nurse (10-15 minutes)<br>Pharmacist (10-15 minutes)<br>Professional Nurse from Health Promoting Hospital (10-15 min…	Psychiatric symptoms ,Depression level,Suicide risk 6 month For Psychiatric symptoms: BPRSscore For Depression level: 9Qscore For Suicide risk: 8Qscore	Hospital admission Functional level Medication adherence Quality of life Service satisfaction Home visit policy recommendations 6 month adherence : Pill count; DRP assessment Quality of life : EQ-5D-5L questionnaire; VAS Satisfaction with home visits : Satisfaction survey Policy recommendations : INHOMESSS questionnaire	Nil Known	Personal funding	Submitted, approved	04/09/2024	ethic.loeihealth@gmail.com	The Research Ethics Committee of Loei Provincial Public Health Office	0980979570 Ext.	ethic.loeihealth@gmail.com		[Table]	SILAUDOMKIT	Erawan Hospital 692 Moo 3, Ban Erawan Pha In Plaeng Sub-district Erawan District	silaudomkit.netiluck2023@gmail.com	042841127	Erawan Hospital, Loei		2025-07-01
2025-10-02 13:32:15	14561602	ACTRN12624001495516	2025-01-06	A randomized trial of ten-session cognitive behaviour therapy (CBT-T) for eating disorders: Does personalisation of treatment lead to better outcomes?	A randomized open-label trial of ten-session cognitive behaviour therapy (CBT-T) for eating disorders in non-underweight individuals aged 15 years and over: Does stratified augmented treatment lead to better outcomes?	Tracey Wade - Flinders University	Yes	20241220	2024-12-20	ANZCTR	https://anzctr.org.au/ACTRN12624001495516.aspx	Not Recruiting	No	15 Years	65 Years	Both males and females	2025-01-13	230	Interventional	Purpose: Treatment; Allocation: Randomised controlled trial; Masking: Open (masking not used);Assignment: Parallel;Type of endpoint: Efficacy;	Not Applicable	Australia	Inclusion criteria: Eligible participants (1) are aged 15 years and over; (2) have any DSM-5 diagnosis of ED as determined by the EDA-5 online clinical interview: https://interview.eda5.org/index.html?t=eyJxIjoiZWRhNSIsIm1ham9yIjoxLCJtaW5vciI6ImN1cnJlbnQiLCJsYW5nIjoiZW4iLCJkZWJ1ZyI6ZmFsc2V9\, excluding anorexia nervosa and avoidant/restrictive feeding intake disorder for which no evidence of the …	Exclusion criteria: Participants are not eligible if they report current life-threatening suicidal ideation, untreated psychosis, or substance dependence, or have a body mass index (BMI) < 18.5, or currently receiving a psychological therapy for an ED.	Eating Disorders; <br>Eating Disorders;Mental Health - Eating disorders	The Ten-session cognitive behaviour Therapy (CBT-T) protocol (described in the manual Brief Cognitive Behavioural Therapy for Non-Underweight Patients: CBT-T for Eating Disorders; Abingdon: Routledge, Taylor & Francis Group) forms the basis of both intervention arms. In brief, CBT- consists of 5 stages: (1) early dietary change and exposure, (2) behavioural experiments relating to food, (3) addre…	Eating disorder psychopathology[Eating Disorder Examination Questionnaire Baseline, sessions 4 and 10 (primary timepoint), and at 3-and 6-month follow-up]	Eating disorder behaviours [ED15 Baseline, sessions 4 and 10, and 3- and 6-month follow-up];Clinical Impairment [Clinical Impairment Assessment Baseline, sessions 4 and 10, and 3- and 6-month follow-up];General negative emotion[Depression, Anxiety and Stress Scale (DASS) Baseline, sessions 4 and 10, and 3- and 6-month follow-up];Self-injury [Inventory of statements about self-injury Baseline, ses…	Nil	NHMRC	Approved	06/12/2024		Flinders University Human Research Ethics Committee												Flinders University
2025-10-02 13:32:15	14561628	ISRCTN19236285	2025-01-06	Improving mental and physical health for waste management and recycling workers	INTERCAMBIO WP8: Interventions to promote mental and physical health in changing working environment: waste management/recycling workers	HORIZON EUROPE	Yes	20241219	2024-12-19	ISRCTN	https://www.isrctn.com/ISRCTN19236285	Recruiting	No			Both	2025-01-01	300	Interventional	Multicentre interventional study (Prevention)	Not Applicable	Denmark;Portugal;Sweden	Inclusion criteria: 1. Working in the recycling/waste management sector<br>2. Aged 18 years old and over<br>	Exclusion criteria: Not able to sign the informed consent	Mental and physical health <br>Injury, Occupational Diseases, Poisoning	This is a multicentre interventional study that conducts three cross-sectional cohorts within the waste management industry in Sweden, Denmark, and Portugal at the baseline phase and follows up to co-create interventions within 1-4 selected companies per country.<br><br>• Intervention* <br>Intervention methodology cross-cutting over study arms<br>• Baseline phase: will recruite 100 recycling work…	1. Exposure to dust measured using personal inhalable and respirable dust measurements using PTFE membrane filters fitted with IOM-cassette (inhalable) and Higgins-Dewell Cyclone cassettes (respirable) at baseline and 6 months following the intervention<br>2. The levels of selected chemicals in air and biological samples measured using ICP-MS and LC-MS/MS analytical methods at baseline and follow…	1. Mental health and well-being measured using the WHO-5 Well-Being Index following the intervention<br>2. Physical health measured using a standard questionnaire related to lung, eye and musculoskeletal problems, at baseline, and following the intervention	Nil known;Nil known;Swedish study arm: GreenMetalWaste Danish study arm: Genanvend Portuguese study arm: Plastic-Waste	HORIZON EUROPE Framework Programme	Not yet submitted	01/01/1900	not@provided.com	Ethics committee name not provided; ref: Reference number not provided	Telephone number not provided	not@provided.com		[Table]	Broberg	Division of Occupational and Environmental Medicine, Lund University, Scheelevägen 2	karin.broberg@med.lu.se	+46 73 782 37 50		Yes	2028-12-31
2025-10-02 13:32:15	14561561	ACTRN12624001460594	2025-01-06	Can peer-workers help those leaving residential addiction treatment improve their recovery by planning and setting goals based on recovery strengths and weaknesses?	The effectiveness of a recovery capital (REC-CAP) facilitated, continuing care intervention, led by peer workers on improving recovery capital after discharge from residential Alcohol and Other Drug treatment: A pilot study	Dan Lubman (Eastern Health)	Yes	20241216	2024-12-16	ANZCTR	https://anzctr.org.au/ACTRN12624001460594.aspx	Not Recruiting	No	18 Years	No limit	Both males and females	2025-01-20	80	Interventional	Purpose: Treatment; Allocation: Randomised controlled trial; Masking: Blinded (masking used);Assignment: Parallel;Type of endpoint: Efficacy;	Not Applicable	Australia	Inclusion criteria: Inclusion criteria: _x000D_<br>-Currently receiving residential inpatient AOD treatment_x000D_<br>-Completed at least five days at inpatient facility_x000D_<br>-Able to provide consent to contact details to research team_x000D_<br>-Age 18+ years_x000D_<br>-Sufficient English literacy_x000D_<br>-Plan to be discharged to independent living in the community only _x000D_<br>-Be in…	Exclusion criteria: Plan to be discharged to longer-term residential inpatient treatment	Addiction; <br>Addiction;Mental Health - Addiction	Description of intervention<br>Intervention title: Peer Facilitated REC-CAP Continuing Care<br><br>Overview <br>The intervention is a model of continuing care for people discharged from inpatient addiction treatment. The intervention uses a validated assessment tool to assess recovery capital called REC-CAP (short for RECovery CAPital), which highlights participants' recovery strengths and weakne…	Overall Recovery Capital (RCI)[Recovery Capital Index (Best et al., 2023). The RCI incorporates all measures of the REC-CAP to create a total recovery capital score ranging from -100 to 100. This gives a broader picture of recovery capital than the ARC. Thus it is our primary outcome. Baseline, 12-week follow up (post intervention), 6-month, 12-month]	Simple Recovery Capital (ARC)[Assessment of Recovery Capital (ARC; Groshkova et al., 2013). Scores ranges from 0 to 50. The ARC is a subscale of the RCI. The ARC will be analysed as an additional outcome variable because the tool has been more widely used than the RCI. baseline, 12-week follow up, 6 month follow-up, and 12 month follow-up];Return to residential AOD treatment[A single question ask…	None	HCF Research Foundation	Not approved	01/01/1900		Eastern Health Human Research Ethics Committee
2025-10-02 13:32:15	14561573	ACTRN12624001452583	2025-01-06	Borderline Personality Disorder and Substance Use Disorder: A Clinical Investigation	A study aimed to compare clinical and demographic factors between patients with Borderline Personality Disorder (BPD) with and without Substance Use Disorder (SUD) and to identify predictors of SUD severity within the BPD-SUD group.	University of Turin (UniTo)	No	20241213	2024-12-13	ANZCTR	https://anzctr.org.au/ACTRN12624001452583.aspx	Not Recruiting	No	18 Years	60 Years	Both males and females	2024-01-01	100	Observational	Purpose: Psychosocial;Duration: Cross-sectional;Selection: Case control;Timing: Retrospective;	Not Applicable	Italy	Inclusion criteria: Case: Consecutive outpatients (ages 18-60) diagnosed with BPD and SUD according to DSM-5 criteria will be recruited. The diagnosis will be made through evaluation by experienced clinicians and administration of the SCID-5 (Structured Clinical Interview for DSM-5 Personality Disorders)._x000D_<br>_x000D_<br>Controls:_x000D_<br>Consecutive outpatients (ages 18-60) diagnosed with…	Exclusion criteria: Cases: _x000D_<br>a) Presence of neuropsychiatric comorbidities, including: neurodevelopmental disorders; neurocognitive disorders; schizophrenia and schizophrenia spectrum disorders; bipolar disorder;_x000D_<br>b) Concurrent major depressive episode;_x000D_<br>c) Symptomatic severity assessed by the clinician as incompatible with the administration of psychometric tests._x000…	Borderline Personality Disorder;Substance Use Disorder; <br>Borderline Personality Disorder <br>Substance Use Disorder;Mental Health - Psychosis and personality disorders;Mental Health - Addiction	No experimental pharmacological treatment is planned.<br>No experimental device is included.<br><br>The study involves the patient participating in a clinical interview to assess inclusion and exclusion criteria, followed by an interview to introduce the project. After completing the medical history collection, psychometric scales will be administered to evaluate core symptoms of the disorder, ag…	To identify and quantify differences in clinical and demographic variables between patients with borderline personality disorder (BPD) comorbid with substance use disorder (SUD) and a control group of patients with BPD without substance use, as measured by standardized psychometric scales and demographic data collection. All variables will be assessed together as a composite primary outcome.[Clin…	The secondary outcome of this study is to assess the total score of the Addictive Behavior Questionnaire (ABQ) in patients with borderline personality disorder (BPD) and substance use disorder (SUD). A linear regression analysis will be conducted with the total score of the ABQ as the dependent variable.[A linear regression analysis will be conducted, with the total score of the Addictive Behavio…	None	University of Turin (UniTo)	Approved	27/12/2022		University of Turin research ethics committee										Yes	2024-10-31
2025-10-02 13:32:15	14626543	NCT06736743	2025-02-03	Review of Infant Oral Feeding and Skills	Review of Infant Oral Feeding and Skills Study	Wake Forest University Health Sciences	Yes	20241210	2024-12-10	ClinicalTrials.gov	https://clinicaltrials.gov/ct2/show/NCT06736743	Not recruiting	No	22 Weeks	42 Weeks	All	2025-03-01	100	Observational			United States	Inclusion Criteria:_x000D_<br>_x000D_<br> - Neonates admitted and discharged from Advocate Illinois Masonic Medical Center_x000D_<br> (AIMMC) Neonatal Intensive Care Unit (NICU) from April 1, 2024 to September 30, 2024_x000D_<br>_x000D_<br>Exclusion Criteria:_x000D_<br>_x000D_<br> - Discharged without attaining full independent oral feeds by volume. This excludes_x000D_<br> infant deaths and tran…		Nutrition Disorders;Gastrointestinal Disease;Deglutition Disorder;Feeding Difficulties;Swallowing Difficulties;Humans;Cohort Studies;Infant, Newborn;Infant, Premature, Nutrition;Pediatric Feeding Disorder, Chronic;Retrospective Studies;Breastfeeding;Mental Health Wellness;Intensive Care Units, Neonatal;Bottle Feeding	Diagnostic Test: SMART Tool for Feeding Skill Assessment	Capable Feeding Skills at Discharge	Feeding Skills Distribution at Discharge.	IRB00120659;AR00057	Please refer to primary and secondary sponsors								[Table]	Ravi Mishra, MD, FAAP;Anne Albi, M.S.;Anne Albi, M.S.		;anne.albi@aah.org;anne.albi@aah.org	;773-296-7996;773-296-7996	Advocate Health;					RIOS
2025-10-02 13:32:15	14502037	CTRI/2024/11/077461	2024-12-09	Understanding utility of a self-help mobile app combined with minimal guidance for improving help-seeking in persons with common mental health concerns	Randomized controlled trial of Minimally guided app intervention for non-treatment-seeking adults with common mental health concerns - NIL	Dr Seema Mehrotra	Yes	20241128	2024-11-28	CTRI	http://www.ctri.nic.in/Clinicaltrials/pmaindet2.php?trialid=115188	Not Recruiting	No				2024-12-18	300	Interventional	Randomized, Parallel Group, Active Controlled Trial Method of generating randomization sequence:Stratified randomization Method of allocation concealment:On-site computer system Blinding and masking:Open Label	N/A	India	Inclusion criteria: Comfort with using a smartphone app;Able to speak /read/write English or Kannada;10 years or more of formal education;Self-report of depressive or anxiety symptoms for at least 1 month duration;Scoring above cut off on a standardized measure of distress (K-10) <br/ ><br>	Exclusion criteria: History suggestive of psychosis as assessed on Modified MINI Screen Section C (OASAS, 2001);Suicidal ideation as identified by a score greater than 1 on Suicidal Ideations Attributes scale (Spijker et.al., 2014);Currently receiving medical treatment for any mental health condition;Having undergone 3 or more psychotherapy /counseling sessions for a mental health concern in the …	Health Condition 1: F30-F39- Mood [affective] disorders Health Condition 2: F40-F48- Anxiety, dissociative, stress-related, somatoform and other nonpsychotic mental disorders	Intervention1: Minimally guided MindNotes app based intervention: Mindnotes app consists of multiple modules involving self assessment and feedback, overcoming hesitations to seek consultation, interactive self-help sections and a section called professional connect to send and receive brief clarifications. The intervention group will be requested to complete the self–discovery section of the Min…	Help Seeking behaviour and help-seeking inclination from a professionalTimepoint: Baseline, Post assessment at 5th week, Follow up at 9th week	Barriers to seek professional helpTimepoint: Baseline and post assessment at 5th week	NIL	Indian Council of Medical Research (ICMR), Ramalingaswami Bhawan, Ansari Nagar, New Delhi -110029, India	Approved	10/10/2024		Institute Ethics Committee (Behavioural Science Division), NIMHANS				[Table]		Dept of Clinical Psychology MV Govindaswamy Center, NIMHANS, Bangalore NIMHANS Staff Quarters	paulomi.sudhir@gmail.com	09886176879	National Institute of Mental Health and neuroSciences
2025-10-02 13:32:15	14628228	ISRCTN33613914	2025-02-03	Feasibility of a digital training for mental health promotion in young people with climate change related distress	Feasibility and initials signals of efficacy of a digital training for mental health promotion in young people with climate change-related distress	Central Institute of Mental Health	Yes	20241106	2024-11-06	ISRCTN	https://www.isrctn.com/ISRCTN33613914	Recruiting	No			Both	2024-11-15	50	Interventional	2-arm parallel-group assessor-blinded feasibility randomized controlled trial (Other, Quality of life)	Not Applicable	Germany	Inclusion criteria: 1. Aged between 14 and 25 years<br>2. Scores of >=3.5 for the Distress subscale AND >=2.3 for the Impairment subscale on the Climate Change Distress and Impairment scale (Hepp et al., 2023)	Exclusion criteria: 1. Current treatment for or diagnosis of a severe mental illness (F32.2, F32.3, F20, F22-29, F30.x, F60.3) AND/OR significant reduction in functioning in the past 30 days (WHODAS 2.0, (WHO, 2010) >=41).<br>2. indications of acute endangerment of self and others<br>3. Not able to give informed consent or in case of minors: no consent by parents / legal guardians.<br>4. Insuffic…	Mental health promotion in young people with climate change-related distress <br>Mental and Behavioural Disorders	In a 2-arm, parallel-group, assessor-blinded randomised controlled trial (RCT), service users will be randomly allocated to the CliMACT training in addition to Care-As-Usual (experimental condition) or the control condition of CAU only. The CliMACT (Climate - Mind and ACT) training will be delivered over a 6-week training period and consist of an app-based Ecological Momentary Intervention (EMI),…	1. Recruitment is measured using the monthly recruitment rate in the month of the highest recruitment rate<br>2. Randomization is measured using the number of participants successfully randomized after successful screening<br>3. Retention is measured using the percentage of retained participants at post-intervention and 4-week follow-up<br>4. Feasibility of cost of care measures for economic eval…	There are no secondary outcome measures	Nil known;Nil known;2024-597	EU Horizon Programme	Approved	12/09/2024	ethikkommission-II@medma.uni-heidelberg.de	Ethics Committee II of the Medical Faculty Mannheim, Heidelberg University; ref: 2024-597	+49 (0)62138371770	ethikkommission-II@medma.uni-heidelberg.de		[Table]	Fleck	J5	leonie.fleck@zi-mannheim.de	+49 62117032370		Yes	2025-05-15
2025-10-02 13:32:15	14432219	ACTRN12624001329550	2024-11-11	Circadian mechanism for serotonin reuptake inhibitor treatment efficacy	The effect of selective serotonin reuptake inhibitors (SSRIs) on the circadian systems response to light in individuals aged 18 to 30 years with depression	Flinders University	Yes	20241101	2024-11-01	ANZCTR	https://anzctr.org.au/ACTRN12624001329550.aspx	Not Recruiting	No	18 Years	30 Years	Both males and females	2024-12-01	40	Interventional	Purpose: Treatment; Allocation: Non-randomised trial; Masking: Open (masking not used);Assignment: Single group;Type of endpoint: Pharmacodynamics;	Not Applicable	Australia	Inclusion criteria: A current diagnosis of depression and the willingness to undergo treatment with citalopram.	Exclusion criteria: - Major medical conditions _x000D_<br>- Current use of medications which may affect sleep or circadian rhythms (including _x000D_<br>- Recent shift work or travel across time-zones _x000D_<br>- History of psychosis or family history of bipolar disorder _x000D_<br>- Current substance use disorder	Depression; <br>Depression;Mental Health - Depression;Neurological - Studies of the normal brain and nervous system	Participants will be asked to attend a 3-day laboratory visit for a light sensitivity assessment pre-treatment (first night will be dim light exposure (<1 lux), second night will be light exposure (100 lux) and final night dim light exposure (<1 lux)). <br><br>Participants will then undergo 8 weeks of treatment with Cipramil 20mg (oral tablet), a Selective Serotonin Reuptake Inhibitor (SSRI), del…	Melatonin suppression[Percent melatonin suppression will be calculated by comparing melatonin levels during a 100 lux light exposure to melatonin levels during a dark control (<1 lux). <br>Melatonin will be assessed from saliva samples taken hourly in the evening using radio-immunoassay (RIA). Baseline and after 8 weeks of intervention (citalopram treatment) - Saliva samples will be taken hourly …	Pupil light responses[Sustained pupil responses during darkness following a 5-minute blue light exposure (monochromatic light, peak nm ~480). Assessing using a custom-built desk-mounted pupillometer. Baseline and after 8 weeks of intervention (citalopram treatment). ]	Nil	Wellcome Trust	Not approved	01/01/1900		Flinders University Human Research Ethics Committee
2025-10-02 13:32:15	14561780	ISRCTN12201122	2025-01-06	Mental health treatment requirements	An evaluation of secondary care mental health treatment requirements	Lancashire and South Cumbria NHS Foundation Trust	Yes	20241028	2024-10-28	ISRCTN	https://www.isrctn.com/ISRCTN12201122	Recruiting	No			Both	2025-02-01	84	Observational	Scientific realist framework (Other)	Not Applicable	England;United Kingdom;Wales	Inclusion criteria: Patients:<br>1. Adults aged 18 years or over<br>2. Capacity to consent to participate in the study<br>3. Recommended for, under, or recently (within 3 months) under an SC-MHTR<br><br>Carers:<br>1. Adults aged 18 years or over<br>2. Capacity to consent to participate in the study<br>3. Family member or informal caregiver of someone recommended for, under, or recently (within 3 …	Exclusion criteria: Patients:<br>1. Aged 17 years and under<br>2. Lacking the capacity to provide informed consent to participate<br>3. Not recommended for, under, or recently (within 3 months) under an SC-MHTR<br>4. Considered by staff not safe to interview due to their current risk assessment<br><br>Carers:<br>1. Aged 17 years and under<br>2. Lacking the capacity to provide informed consent to …	Secondary care mental health treatment requirements <br>Mental and Behavioural Disorders	The SC-MHTR is a complex intervention that may be offered after conviction in a magistrates’ or Crown court to tailor a community or suspended sentence. It involves assessment by probation and health personnel and explanation to the offender, assessment, agreement between them and, if agreed, a recommendation to the court, sentencing and then the management of the arrangement and delivery of trea…	Views and experience of staff, patients and carers on secondary care MHTRs collected from 01/10/2024 to 31/01/2026. Data will be analysed using a realist approach to thematic analysis and descriptive statistics, using realist methods to develop an Initial Programme Theory to describe how secondary MHTRs work, in what way and for whom.	Quantitative analysis of routine health and justice datasets collected from 01/10/2024 to 31/01/2026. Data will be analysed using a realist approach to thematic analysis and descriptive statistics, using realist methods to develop an Initial Programme Theory to describe how secondary MHTRs work, in what way and for whom.	Nil known;Nil known;LSCFT-RD23010, CPMS 64720	National Institute for Health and Care Research - Health and Social Care Delivery Research Programme	Approved	28/10/2024	Wales.REC4@wales.nhs.uk	Wales REC 4; ref: 24/WA/0267	+44 (0) 2922 941119, 2922 940989	Wales.REC4@wales.nhs.uk		[Table]	Robinson;Gutridge	Division of Psychology and Mental Health School of Health Sciences Faculty of Biology, Medicine and Health University of Manchester Jean McFarlane Building Oxford Road;2nd Floor, Jean McFarlane Building, University of Manchester, Oxford Road	louise.robinson@manchester.ac.uk;kerry.gutridge@manchester.ac.uk	+44 (0)1772 676134;+44 (0)7784 016 900	;	Yes	2026-07-31
2025-10-02 13:32:15	14415793	ACTRN12624001293550	2024-10-28	A randomised controlled trial of online self-reported clinical information followed by clinical interview in mental health triaging via phone.	A randomised controlled trial of time to complete triaging using online self-reported clinical information followed by clinical interview in mental health triaging via phone for adults who are referred to the Mental health line_x000D_	Hunter New England Health District	No	20241024	2024-10-24	ANZCTR	https://anzctr.org.au/ACTRN12624001293550.aspx	Not Recruiting	No	18 Years	No limit	Both males and females	2020-02-27	160	Interventional	Purpose: Diagnosis; Allocation: Randomised controlled trial; Masking: Open (masking not used);Assignment: Parallel;	Not Applicable	Australia	Inclusion criteria: People 18 years and over._x000D_<br>English speaking._x000D_<br>Basic computer literacy required for using the OMHA._x000D_<br>Access to a computer/smartphone, internet and email._x000D_<br>Referred to the Mental health line via fax by their GP or other professionals._x000D_<br>	Exclusion criteria: Minors under 18 years of age._x000D_<br>People who are unable to give consent due to intellectual disability, medical status or age._x000D_<br>People who require an interpreter._x000D_<br>People needing urgent psychiatric assessment as stated in the referral letter._x000D_<br>People who are in acute psychological distress (i.e. in a state of intolerable psychological pain or d…	Mental health conditions; <br>Mental health conditions;Mental Health - Anxiety;Mental Health - Depression;Mental Health - Eating disorders;Mental Health - Psychosis and personality disorders;Mental Health - Schizophrenia;Mental Health - Suicide;Public Health - Health service research	Intervention: online mental health assessment (OMHA) which is a questionnaire to be completed by clients seeking assistance with their mental health. The questionnaire was developed using the NSW Health mental health triaging template as a guide. The clinical questions and the responses available for selection were designed by a team consisting of senior clinicians, including a panel of three psy…	Time to complete triaging via the phone interview by triage clinician as indicated by call duration which is derived from routinely collected data by the health service[Phone call duration which is derived from routinely collected data by the health service. At completion of triaging process.]	Acceptability of online mental health assessment to clinicians.[Clinicians were asked to rate their experience with online triaging on a five-point scale (1 very good; 5 very poor). At the completion of triaging and assessment ];Score for triage documentation quality [An audit of triage clinical documentation of both intervention and control arm will be conducted. Each documentation is scored aga…	Nil known	Hunter New England Health District	Approved	31/10/2018		Hunter New England Human Research Ethics Committee										Yes	2022-06-16		2024-10-24
2025-10-02 13:32:15	14415799	ACTRN12624001289505	2024-10-28	Helping Women Overcome Infertility Distress: The Impact of Eye Movement Desensitization and Reprocessing (EMDR) Therapy	Effectiveness of Eye Movement Desensitization and Reprocessing (EMDR) in Reducing Psychological Distress Associated with Infertility in Women: A Randomized Crossover Trial	RMIT University	Yes	20241023	2024-10-23	ANZCTR	https://anzctr.org.au/ACTRN12624001289505.aspx	Not Recruiting	No	18 Years	No limit	Females	2025-02-03	64	Interventional	Purpose: Treatment; Allocation: Randomised controlled trial; Masking: Open (masking not used);Assignment: Crossover;	Not Applicable	Australia	Inclusion criteria: To be eligible for participation, women must be 18 years and over in age and have no history of live births or biological children, whether through natural conception or assisted reproductive technologies (ART). To be eligible, women must self-identify as proficient in English, indicating that they can understand both verbal and written materials in the language. Women engaged…	Exclusion criteria: Women will be excluded from the study if they have previously received EMDR therapy for infertility-related distress, as this ensures accurate assessment of the intervention's efficacy. Additionally, women who are currently pregnant, have given birth to a biological child, or are raising children through adoption or surrogacy will not be eligible. Participants must experience …	Infertility Distress; <br>Infertility Distress;Reproductive Health and Childbirth - Fertility including in vitro fertilisation;Mental Health - Other mental health disorders	Eye Movement Desensitization and Reprocessing (EMDR) Therapy<br>Description of the Intervention:<br>EMDR is a structured therapy that incorporates elements of cognitive-behavioural therapy with bilateral stimulation, typically in the form of guided eye movements. <br>Procedures and Activities:<br>Therapeutic Procedures: EMDR therapy will consist of the standard eight-phase approach, including:<br…	Infertility Distress[Infertility Distress Scale Screening, Baseline, Post-completion of 6-week treatment/waitlist period, 3-month Follow-up];Fertility Quality of Life[Fertility Quality of Life Scale Screening, Baseline, Post-completion of 6-week treatment/waitlist period, 3-month Follow-up];Psychological Distress[Kessler Psychological Distress Scale Screening, Baseline, Post-completion of 6-week …	Psychological Well-Being[Ryff's Psychological Well-Being Scale Screening, Baseline, Post-completion of 6-week treatment/waitlist period, 3-month Follow-up];Self-Esteem[Rosenberg Self-Esteem Scale Screening, Baseline, Post-completion of 6-week treatment/waitlist period, 3-month Follow-up];Coping[Brief-Coping Orientation Problems Experienced Iventory Screening, Baseline, Post-completion of 6-week t…	None	RMIT University	Not approved	01/01/1900		Royal Melbourne Institute of Technology Human Research Ethics Committee
2025-10-02 13:32:15	14631658	CTRI/2024/10/075490	2025-02-03	Role of animals in helping a child with Autism spectrum disorder - A case study	Impact of animal assisted therapy on a child with Autism spectrum disorder- A case study - NIL	Dr. A.P.J Abdul Kalam College of Physiotherapy, PIMS , Loni	Yes	20241018	2024-10-18	CTRI	http://www.ctri.nic.in/Clinicaltrials/pmaindet2.php?trialid=116367	Not Recruiting	No				2024-10-28	1	Interventional	Single Arm Study Method of generating randomization sequence:Not Applicable Method of allocation concealment:Not Applicable Blinding and masking:Not Applicable	N/A	India	Inclusion criteria: Child prediagnosed with Autism Spectrum Disorder <br/ ><br>Participant whose parent are willing to give written informed consent <br/ ><br>	Exclusion criteria: Child with other neurological conditions <br/ ><br>Child with history of allergy to animals <br/ ><br>	Health Condition 1: F90-F98- Behavioral and emotional disorders with onset usually occurring in childhood and adolescence Health Condition 2: F01-F99- Mental, Behavioral and Neurodevelopmental disorders	Intervention1: Animal assissted intervention: Animal Assisted Therapy for child with Autism Spectrum Disorder for each animal therapy session for 45 mins. 3 animals that is cow , dog, goat will be used to assess the interaction of the child with each animal.Total 3 weeks of intervention will be given. The response will be recorded on Indian scale for assessment of autism on the basis of behaviour…	Indian scale for assessment of autism <br/ ><br> <br/ ><br> Pediatric balance scaleTimepoint: pre and post intervention		NIL	Dr. APJ Abdul Kalam College of Physiotherapy, Pravara Institute of Medical Sciences, Loni,413736	Approved	24/01/2024		Institutional ethical committee				[Table]		504, Department of Paediatric physiotherapy, Dr.A.P.J Abdul Kalam College of Physiotherapy ,Pravara Institute of Medical Sciences, Loni, 413736 Ahmadnagar MAHARASHTRA 413736 India	tejasborkar57@gmail.com	09371271752	Dr.A.P.J Abdul Kalam College of Physiotherapy
2025-10-02 13:32:15	14405814	ACTRN12624001263583	2024-10-21	S-Check 2.0: a smartphone application to address methamphetamine use in adults	The S-Check 2.0 cohort study: evaluating usage of a smartphone application to address methamphetamine use in adults	St Vincent's Hospital Sydney	Yes	20241016	2024-10-16	ANZCTR	https://anzctr.org.au/ACTRN12624001263583.aspx	Not Recruiting	No	18 Years	No limit	Both males and females	2024-10-21	250	Interventional	Purpose: Treatment; Allocation: Non-randomised trial;	Not Applicable	Australia	Inclusion criteria: 18 years of age and older_x000D_<br>Currently residing in Australia _x000D_<br>Report methamphetamine use at least once within the previous month _x000D_<br>Have access to an individualised smartphone for the duration of the study _x000D_<br>Able to provide informed consent	Exclusion criteria: No exclusion criteria	Methamphetamine use problems;Addiction;Psychological distress; <br>Methamphetamine use problems <br>Addiction <br>Psychological distress;Mental Health - Addiction	The S-Check 2.0 smartphone app is based on the service model of the St Vincent's Hospital Sydney Stimulant Treatment Program. The app i) engages methamphetamine users who are not seeking traditional modes of treatment, and ii) develops app users’ knowledge of methamphetamine and the risks and harms associated with methamphetamine use. S-Check 2.0 content includes (1) initial self-assessment (i.e.…	App usage [Review of app log-in data Daily app usage collected over the 24-month study period]	Professional help-seeking[Modified Actual Help-Seeking Questionnaire (AHSQ) At baseline, then every 28 days over the 24-month study period];Days of methamphetamine use[Single item question: How many days have you used methamphetamine in the last 4 weeks At baseline, then every 28 days over the 24-month study period ]	None	Australian Government Department of Health and Aged Care	Approved	09/08/2024		St Vincent’s Hospital Human Research Ethics Committee
2025-10-02 13:32:15	14415862	ISRCTN17630569	2024-10-28	Efficacy of Mental Health First Aid training on increasing mental health literacy and first evidence on effects on recipients	Efficacy of Mental Health First Aid training on increasing mental health literacy and first evidence on effects on recipients: a cluster randomized controlled trial in educational settings	Central Institute of Mental Health	No	20241016	2024-10-16	ISRCTN	https://www.isrctn.com/ISRCTN17630569	Recruiting	No			Both	2024-10-14	600	Interventional	Cluster randomized controlled trial coupled with a blocked nested randomized controlled trial and process evaluation (Other, Prevention)	Not Applicable	Germany	Inclusion criteria: 1. 18 years of age or older<br>2. Enrolled at one of the participating settings as student at inclusion to the study<br>3. Willing to participate in the study<br>4. Able to provide informed consent	Exclusion criteria: 1. Insufficient command of German so that the MHFA training cannot be followed<br>2. Individuals with an acute mental health problem according to self-report, will be encouraged not to participate in the MHFA training in line with MHFA guidelines<br>3. Individuals who already participated in the MHFA training in the past	Mental health literacy in students <br>Mental and Behavioural Disorders	In five educational settings, we will randomly allocate clusters (as unit of randomization). These clusters constitute semesters within faculties/specializations (i.e., randomization blocked by institution), e.g., first-year law students. In a balanced 1:1 ratio, the clusters will be assigned to one of two cluster-level conditions: <br>(1) the ‘cluster-level experimental condition (cEC)’, in whic…	Mental health literacy assessed using the Mental Health Literacy Scale (O'Connor & Casey, 2015) at 6-months post-baseline	Measured at T0 (baseline and pre-MHFA course assessment), T1 (6-months post-baseline) and T2 (12-months post-baseline) and one post-training evaluation:<br>1. Knowledge about mental health assessed using case vignettes as used previously in evaluations of MHFA courses (Kitchener & Jorm, 2002)<br>2. Social distance and stigmatizing attitudes using the Social Distance Scale (SDS; Link et al., 1999)…	Nil known;Nil known;2024-605	Central Institute of Mental Health in Mannheim, German Center for Mental Health	Approved	26/09/2024	ethikkommission-II@medma.uni-heidelberg.de	Ethics Committee II of the Medical Faculty Mannheim, Heidelberg University; ref: 2024-605	+49 (0)62138371770	ethikkommission-II@medma.uni-heidelberg.de		[Table]	Hartmann	J5	Jessica.Hartmann@zi-mannheim.de	+49 62117031946		Yes	2027-05-30
2025-10-02 13:32:15	14473894	ISRCTN10835479	2024-11-18	Evaluation of the parenting support group intervention "Everyday life and parenting" for parents of preschool children with neurodevelopmental difficulties	The clinical- and cost-effectiveness of a parenting support group intervention for parents of preschool children with subclinical neurodevelopmental disorders and mental health problems	Uppsala University	No	20241008	2024-10-08	ISRCTN	https://www.isrctn.com/ISRCTN10835479	Recruiting	No			Both	2024-08-16	80	Interventional	Multiple-baseline single-case experimental design (SCED) across participants with pre- and post-measures and a 3-month follow-up (Treatment)	Not Applicable	Sweden	Inclusion criteria: 1. Parents of children aged 2 - 6 years old with subclinical levels of NDD and behavioral problems (as assessed by a clinical psychologist) who have been offered and accepted to participate in the parenting intervention Everyday Life and Parenting<br>2. Parents need to be able to answer questionnaires in Swedish<br>3. Only one parent from each family will be included (i.e., th…	Exclusion criteria: 1. Parents who cannot answer the questionnaires in Swedish <br>2. Parents who don't understand the study information or informed consent<br>3. Children whose parents are excluded based on the above criteria<br>4. Children below 4 years of age	Subclinical neurodevelopmental disorders and mental health problems <br>Mental and Behavioural Disorders	Current interventions as of 08/11/2024:<br>The parenting support group intervention "Everyday life and parenting" consist of four modules. The intervention is theoretically based in social-learning theory and it uses methods from applied behavior analysis, e.g., functional behavior assessment, as well as structured teaching.<br>Three of the intervention modules includes key components from the mo…	Current primary outcome measure as of 08/11/2024:<br>Questionnaire distributed to parents every week for 15, 18 or 21 weeks, i.e. during baseline phase, intervention and four weeks post intervention:<br>1. Child behavior problems, questions based on the Eyberg Child Behavior Inventory<br>2. Parental self-efficacy, the Me As a Parent questionnaire<br>3. Parents' perceived stress, the Parental Stre…	Current secondary outcome measure as of 08/11/2024:<br>Measured at pre-, post and 3-month follow-up, parent's ratings:<br>1. Child mental health problems, using Strength and Difficulties Questionnaire<br>2. Parental self-efficacy, using Me As a Parent<br>3. Parental stress using the Parental Stress Scale<br>4. Parent's mental health using General health questionnaire, GHQ-12<br>5. Quality of Life…	Nil known;Nil known;Nil known	Forskningsrådet om Hälsa, Arbetsliv och Välfärd, Foundation Sunnerdahls Disability Fund	Approved	05/06/2024	registrator@etikprovning.se	The Swedish Ethical Review Authority; ref: 2024-03064-01	+46 10-475 08 00	registrator@etikprovning.se		[Table]	Hedkvist	Husargatan3	ida.hedkvist@uu.se	0184716576		Yes	2026-12-31	Akademiska Children's Hospital/Region Uppsala
2025-10-02 13:32:15	14337853	ACTRN12624001116516	2024-09-23	Addressing health equity by screening for neurodevelopmental concerns in primary healthcare	Evaluating the effect of the Tracking Cube on identification of neurodevelopmental concerns in primary healthcare	Griffith University	Yes	20240917	2024-09-17	ANZCTR	https://anzctr.org.au/ACTRN12624001116516.aspx	Not Recruiting	No	Months	No limit	Both males and females	2024-10-01	1500	Interventional	Purpose: Diagnosis; Allocation: Randomised controlled trial; Masking: Open (masking not used);Assignment: Other;Type of endpoint: Efficacy;	Not Applicable	Australia	Inclusion criteria: Inclusion criteria for primary healthcare sites: _x000D_<br>(1) provide accredited primary healthcare service; _x000D_<br>(2) a consenting HCP providing <18-year-old health checks; _x000D_<br>(3) no systematic neurodevelopmental screening for <18-year-olds; _x000D_<br>(4) no standardised triage to specialists for <18-year-olds at-risk of neurodevelopmental concerns; _x000D_<br…	Exclusion criteria: No specific additional exclusion criteria, must meet inclusion criteria.	Fetal Alcohol Spectrum Disorder;Attention Deficit Hyperactivity Disorder;Autism Spectrum Disorder;Intellectual Disabilities;Specific Learning Disorder; <br>Fetal Alcohol Spectrum Disorder <br>Attention Deficit Hyperactivity Disorder <br>Autism Spectrum Disorder <br>Intellectual Disabilities <br>Specific Learning Disorder;Neurological - Other neurological disorders;Mental Health - Autistic spectru…	The Tracking Cube is a 6 tiered process. It is considered to be the intervention for this project. The six tiers are: Informed consent (Tier 1), history (Tier 2), the Rapid Neurodevelopmental Assessment (RNDA; Tier 3); collaborative information from carers and teachers (Tier 4); feedback and support (Tier 5), and comprehensive assessment (Tier 6). Tiers are woven into usual care medical component…	Change in identification of neurodevelopmental concerns at sites not currently systematically screening 0 to < 18 year olds, compared to usual care. [ Chart audits will be collected pre- and post- Tracking Cube implementation. One chart audit will be collected from health records for a 1 year retrospective period, prior to Tracking Cube implementation. A second chart audit will be collected over …	Change in identification of children (0 to < 18 year olds) at-risk of Fetal Alcohol Spectrum Disorder (FASD) compared to usual care. [ Chart audits will be collected pre- and post- Tracking Cube implementation. One chart audit will be collected from health records for a 1 year retrospective period, prior to Tracking Cube implementation. A second chart audit will be collected over a 2 year interve…	GNT2024766;MRRART000043	National Health and Medical Research Council;Commonwealth Department of Health and Aged Care Medical Research Future Fund, Rapid Applied Research Translation	Approved	16/05/2024		Griffith University Human Research Ethics Committee
2025-10-02 13:32:15	14289862	ACTRN12624001056583	2024-09-09	A pilot study of a lung health check for middle-aged adults.	Evaluating the feasibility, acceptability and fidelity of a lung health calculator in primary care for middle-aged adults: Pilot of PRECURSOR (Predicting your risk of airway obstruction).	Univeristy of Melbourne	Yes	20240830	2024-08-30	ANZCTR	https://anzctr.org.au/ACTRN12624001056583.aspx	Not Recruiting	No	40 Years	49 Years	Both males and females	2024-09-30	30	Interventional	Purpose: Prevention; Allocation: Non-randomised trial; Masking: Open (masking not used);Assignment: Single group;Type of endpoint: Efficacy;	Not Applicable	Australia	Inclusion criteria: 1. Aged 40 -49 years._x000D_<br>2. Listed as a “current smoker” or “ex-smoker” in their electronic medical records (EMR), or smoking status is not recorded._x000D_<br>3. An “active” patient (i.e., attended the practice at least once in the last 7 years).	Exclusion criteria: 1. Diagnosis of COPD documented in their EMR. _x000D_<br>2. Preventive care is inappropriate e.g., receiving end-of-life care. _x000D_<br>3. Unable to provide informed consent e.g., congnitively impaired. _x000D_<br>4. Unable to participate sufficiently into video interview._x000D_<br>5. Patients who have not consented to receive SMS text messages from the practice	Chronic obstructive pulmonary disease (COPD);Tobacco dependence; <br>Chronic obstructive pulmonary disease (COPD) <br>Tobacco dependence;Respiratory - Chronic obstructive pulmonary disease;Public Health - Health promotion/education;Mental Health - Addiction	“PRECURSOR” (PREdiCting YoUR patients’ riSk of Airways ObstRuction) is an online calculator that makes predictions about the chance of having a common, yet serious lung condition called chronic obstructive pulmonary disease (C-O-P-D) over the next ten years. It forms the basis of a COPD risk assessment for patients aged 40-49 years who are listed as current or past smokers in their electronic hea…	Number and proportion of consented participants who complete PRECURSOR. [Recorded by project manager. Entered after completing the intervention with each patient-participant<br>Total counted 6-8 weeks post-intervention commencement i.e., at the end of the intervention phase.];Participants' shift in "keenness to quit" by 0.5 units among people who currently smoke.[Quantitative surveys designed spe…	Number of smoking cessation interventions with clinician.[Recorded by project manager.+/- audited electronic medical record. End of the evaluation phase (4-6 months post intervention).];Users' experience with PRECURSOR.[Online quantitative surveys designed specifically for this participating patients which include some questions from the MBS-funded 45-49 year health check (not validated previousl…	Nil known	National Health and Medical Research Council (NHMRC);The Royal Australian College of General Practitioners (RACGP)	Approved	13/06/2024		Royal Australian College of General Practitioners National Research and Evaluation Ethics Committee
2025-10-02 13:32:15	14275476	ACTRN12624001048572	2024-09-02	Efficacy of Audiologist-Delivered Psychological Intervention for Chronic Tinnitus (A-PICT) in Malaysia.	Efficacy of a Culturally Adapted Audiologist-Delivered Low-Intensity Psychological Intervention in Improving Severity and Distress among Chronic Tinnitus Patients in Malaysia.	the National University of Malaysia (UKM)	Yes	20240829	2024-08-29	ANZCTR	https://anzctr.org.au/ACTRN12624001048572.aspx	Not Recruiting	No	18 Years	No limit	Both males and females	2024-09-06	26	Interventional	Purpose: Treatment; Allocation: Randomised controlled trial; Masking: Blinded (masking used);Assignment: Parallel;Type of endpoint: Efficacy;	Not Applicable	Malaysia	Inclusion criteria: i. Adults, aged greater than or equal to 18 years, living in Malaysia _x000D_<br>ii. Experiencing chronic subjective tinnitus for at least 6 months _x000D_<br>iii. The ability to understand and write in simple Malay or English_x000D_<br>iv. A tinnitus severity score of 25 and above on the Tinnitus Functional Index, indicating the need for intervention _x000D_<br>v. Completed a…	Exclusion criteria: i. Tinnitus patients with current history of outer and middle ear disorders _x000D_<br>ii. Reporting pulsatile, objective, or unilateral tinnitus, which has not been investigated medically or still under medical investigation _x000D_<br>iii. Undergoing any tinnitus therapy concurrent with participation in this study _x000D_<br>iv. Having a diagnosis of mental health and/or neu…	Chronic tinnitus; <br>Chronic tinnitus;Ear - Other ear disorders;Mental Health - Other mental health disorders	The intervention is generally a psychologically informed guidance manual to support audiologists in the management of tinnitus patients (Taylor et al., 2020). The 50-page manual comprises the introduction, patient assessment, rationale for psychological intervention, goal setting, patient education, eight modules of patient management/self-management, and relapse prevention. Together with the man…	Tinnitus severity[Administration of Tinnitus Functional Index (TFI) to categorize level of tinnitus severity Baseline, end of intervention, and 3-month follow-up]	Tinnitus distress[Administration of Depression, Anxiety & Stress Scale-42 (DASS-42) to identify severity of related psychological symptoms Baseline, end of intervention, and 3-month follow-up]	None	Sungai Buloh Hospital;the National University of Malaysia (UKM)	Approved;Approved	27/03/2024;04/06/2024	;	Medical Research & Ethics Committee (MREC), Ministry of Health, Malaysia;UKM Research Ethics Committee	;	;										Ministry of Health, Malaysia
2025-10-02 13:32:15	14628256	ISRCTN17751649	2025-02-03	Enhanced cognitive behavioural therapy for self-harm in comorbid physical and mental health conditions: a pragmatic randomised controlled trial	Enhanced cognitive behavioural therapy for self-harm among people with comorbid mental and physical health conditions: a pragmatic randomised controlled trial	University College Cork	Yes	20240821	2024-08-21	ISRCTN	https://www.isrctn.com/ISRCTN17751649	Recruiting	No			Both	2025-02-15	180	Interventional	Pragmatic randomized controlled trial (Prevention, Treatment, Efficacy)	Not Applicable	Ireland	Inclusion criteria: 1. Adults over 18 years<br>2. Presence of a chronic physical illness(es) requiring the services of secondary/ tertiary care, specifically, cancer or asthma or Chronic Obstructive Pulmonary Disease (COPD) or any type of chronic pain (including fibromyalgia, trauma, or osteoarthritis) persisting over 3 months or defined as per ICD-11<br>3. A recent history (within the past 3 mon…	Exclusion criteria: 1. Below the age of 18 years<br>2. Not requiring or undergoing secondary treatment<br>3. Not living with a chronic physical illness including non-melanoma skin cancer<br>4. Exhibiting high/severe risk of suicidal or self-harm behaviours, where the treating consultant doesn’t recommend participation in the study<br>5. Diagnosed with severe or enduring mental disorders like seve…	Self-harm and suicidal behaviours (ideation and act) in comorbid physical and mental health conditions <br>Mental and Behavioural Disorders	This study encompasses two primary components. Firstly, it involves administering a 15-week enhanced Cognitive Behavioral Therapy (CBT) intervention along with standard care (treatment as usual) and assessing its impact on psychological factors and biological markers compared to individuals receiving treatment as usual only alone. Secondly, the study includes the collection of biological samples …	Current primary outcome measure as of 21/01/2025: <br><br>1. Repetition and severity of self-harm (thoughts and acts) measured using Deliberate Self-harm Inventory (DSHI) at baseline, post-intervention (15-16 weeks after baseline as 1st follow-up) and 3 months after first follow-up (10-12 weeks post first follow-up)<br>2. Suicidal behaviours (thoughts and acts) measured using the Suicide Cognitio…	1. Severity of depression and anxiety measured using the Patient Health Questionnaire Anxiety and Depression Scale (PHQ-ADS) at baseline, post-intervention (15-16 weeks after baseline as 1st follow-up) and 3 months after first follow-up (10-12 weeks post first follow-up)<br>2. Coping measured using Brief-COPE at baseline, post-intervention (15-16 weeks after baseline as 1st follow-up) and 3 month…	Nil known;Nil known;Study number 24066	Health Research Board	Submitted	01/01/1900	crec@ucc.ie	Clinical Research Ethics Committee of the Cork Teaching Hospitals (CREC); 16/08/2024; ref: Not yet available	+353 (0)214901901	crec@ucc.ie		[Table]	Khan	4.28 Western Gateway Building Western Road	almaskhan@ucc.ie	+353 (0)892048357		Yes	2026-10-01
2025-10-02 13:32:15	14223938	ACTRN12624000980538	2024-08-19	CONNECT: A Support Program for Families Following a Developmental Assessment	CONNECT - A Brief, Solution-Focused Support Program for Families Following a Developmental Assessment: A Randomised Pilot and Feasibility Trial	Professor Katrina Williams - Department of Paediatrics, Monash University	Yes	20240812	2024-08-12	ANZCTR	https://anzctr.org.au/ACTRN12624000980538.aspx	Not Recruiting	No	18 Years	No limit	Both males and females	2024-08-26	40	Interventional	Purpose: Educational / counselling / training; Allocation: Randomised controlled trial; Masking: Open (masking not used);Assignment: Parallel;Type of endpoint: Efficacy;	Not Applicable	Australia	Inclusion criteria: Participants will include caregivers (i.e., anyone who has primary parenting responsibilities, such as birth parents, grandparents, uncles, aunties, foster parents, adoptive parents, etc.) of a child under 18 years of age who has received a neurodevelopmental diagnosis in the last 12 months. _x000D_<br>_x000D_<br>Additional inclusion criteria are:_x000D_<br>(1) Participants mu…	Exclusion criteria: Not applicable.	Neurodevelopmental Differences;Neurodevelopmental Disabilities; <br>Neurodevelopmental Differences <br>Neurodevelopmental Disabilities;Mental Health - Autistic spectrum disorders;Mental Health - Learning disabilities;Mental Health - Other mental health disorders;Public Health - Health service research	CONNECT follows a Solution-Focused Brief Therapy (SFBT) framework.<br><br>SFBT is short-term and evidence-based. It focusses on the solutions to the problem(s) experienced by the families, rather than the problem(s) themselves, by empowering and encouraging caregivers to achieve their goals. <br><br>Participants will be randomised into two arms: Arm 1 - Intervention (i.e., accesses CONNECT) and A…	Intervention Feasibility[Measures:<br>Feasibility of Intervention Measure<br>Acceptability of Intervention Measure<br>Intervention Appropriateness Measure<br>Researcher-designed Post-Intervention Questionnaire and phone call interview<br><br>Other study metrics - obtained from an audit of study records, which includes recruitment records, any notes of protocol deviation written on a log by the CO…	Family quality of life[Beach Center Family Quality of Life Scale Baseline and approximately 4-months post-randomisation];Caregiver empowerment and self-efficacy[The Parent Empowerment and Efficacy Measure_x000D_<br>_x000D_<br>This measure assesses both empowerment and self-efficacy and therefore scores on this measure will be assessed as a composite outcome. Baseline and approximately 4-months po…	Nil known	McNally Family Foundation	Approved;Approved	26/06/2024;27/06/2024	;	Monash Health Human Research Ethics Committee A;Monash University Human Research Ethics Committee	;	;
2025-10-02 13:32:15	14226802	CTRI/2024/08/072214	2024-08-19	Effect of showing informational video before surgery and assessing their perioperative anxiety levels in patients undergoing surgery under general anesthesia	Effect of preoperative informational video on perioperative anxiety in patients undergoing surgery under general anesthesia- A Randomized control study - NIL	institute of medical sciences and sum hospital	Yes	20240809	2024-08-09	CTRI	http://www.ctri.nic.in/Clinicaltrials/pmaindet2.php?trialid=112780	Not Recruiting	No				2024-08-19	76	Interventional	Randomized, Parallel Group Trial Method of generating randomization sequence:Computer generated randomization Method of allocation concealment:Sequentially numbered, sealed, opaque envelopes Blinding and masking:Investigator Blinded	N/A	India	Inclusion criteria: 1.Patients belonging to American Society of Anesthesiologists Physical Status (ASA PS) I and II scheduled for elective surgery under general anaesthesia. <br/ ><br>2.Adults aged 18 to 65 years. <br/ ><br>3.Patients who provide informed consent to participate in the study. <br/ ><br>	Exclusion criteria: 1.Patients with a history of severe psychiatric illness, uncooperative patients. <br/ ><br>2.Patients with significantly impaired eyesight or hearing <br/ ><br>3.Patients unable to provide informed consent, patient refusal <br/ ><br>4.Patients with expected surgical duration of more than 4 hours. <br/ ><br>	Health Condition 1: O- Medical and Surgical Health Condition 2: G- Mental Health	Intervention1: Group 1: Patients who watch preoperative informational video along with doubt clearing session with an anaesthesiologist, who isn’t part of the research.<br><br> <br>: Before getting the pre anestheic checkup done, Patients will be made to watch pre operative informational video and assessing their anxiety levels by score just before surgery and also assessing their vitals pre intr…	To utilize Hamilton Anxiety Rating Scale (HAM-A) to evaluate anxiety levels among patients undergoing surgery. <br/ ><br>Timepoint: scoring will be done before surgery <br/ ><br>	Assess changes in hemodynamic parameters including SBP, DBP, and HR. <br/ ><br>Timepoint: pre video and post video pre surgery intra surgery and post surgery	NIL	institute of medical sciences and sum hospital, bhubaneswar, odisha, india 751003	Approved	31/05/2024		Institutional Ethics Committee, institute of medical sciences and sum hospital				[Table]		Department of anesthesiology institute of medical sciences and sum hospital bhubaneswar	sukhdev.nayak@gmail.com	9338904400	Ims and sum hospital
2025-10-02 13:32:15	14214510	ACTRN12624000941561	2024-08-12	Feasibility and acceptability of Collaborative Assessment and Management of Suicidality (CAMS) in an Australian inpatient setting	Feasibility and acceptability of Collaborative Assessment and Management of Suicidality (CAMS) in an Australian inpatient setting	Hunter New England Local Health District	Yes	20240805	2024-08-05	ANZCTR	https://anzctr.org.au/ACTRN12624000941561.aspx	Not Recruiting	No	18 Years	No limit	Both males and females	2024-08-09	28	Interventional	Purpose: Treatment; Allocation: Non-randomised trial; Masking: Open (masking not used);Assignment: Single group;	Not Applicable	Australia	Inclusion criteria: Clinician participants: Employed as a psychologist on an acute mental health inpatient unit within the Hunter New England Local Health District (NSW, Australia). _x000D_<br>_x000D_<br>Consumer participants: _x000D_<br>- Adults (18+ years) admitted to an acute mental health inpatient unit within the Hunter New England Local Health District (NSW, Australia) that has a psychologi…	Exclusion criteria: Clinician participants: _x000D_<br>Employed on a temporary contract that will cease during the consumer recruitment period. _x000D_<br>_x000D_<br>Consumer participants: _x000D_<br>Not able to provide informed consent about their treatment_x000D_<br>Cognitive impairment (e.g. major memory problems, unable to follow straightforward instructions) to the degree that it would signi…	suicidality; <br>suicidality;Mental Health - Suicide	The Collaborative Assessment and Management of Suicide (CAMS) framework is a clinical philosophy of care (https://cams-care.com). It is an evidence-based framework used to assess suicidality and inform and guide the treatment and care planning process for people who are suicidal and are at risk. It is a flexible approach that can be used across theoretical orientations and disciplines and has bee…	Feasibility as indicated by 80% of consumer participants receiving 1 session of CAMS during hospital stay[Clinician record of number of CAMS sessions completed with each participant (excel spreadsheet) Hospital discharge (on average, ~2 weeks after admission/recruitment)];Consumer acceptability as indicated by <20% of consumer participants disengaging (choosing not to continue) from CAMS while in…	Feasibility indicated by 100% of clinician participants completing CAMS training[Online training register/log Four months after invitation to complete training];Feasibility indicated by consumer recruitment target being reached (3 consumer participants per clinician within 3 months)[Consumer consent records Four months after consumer recruitment phase commences];Feasibility indicated by refusal r…	None	Hunter New England Mental Health Service	Approved	25/07/2023		Hunter New England Human Research Ethics Committee
2025-10-02 13:32:15	14205480	ACTRN12624000922572	2024-08-05	Testing the Guiding Lifelong Oral Health Wellness Program for mental health consumers.	Evaluating the Impact of the Guiding Lifelong Oral Health Wellness Program on Oral Health Behaviours in Mental Health Consumers	Oral Health Services, Northern Sydney Local Health District, NSW Health	Yes	20240730	2024-07-30	ANZCTR	https://anzctr.org.au/ACTRN12624000922572.aspx	Not Recruiting	No	18 Years	No limit	Both males and females	2024-08-26	120	Interventional	Purpose: Prevention; Allocation: Non-randomised trial; Masking: Open (masking not used);Assignment: Parallel;Type of endpoint: Efficacy;	Not Applicable	Australia	Inclusion criteria: • Aged 18 years and over_x000D_<br>• Diagnosed with a mental health condition_x000D_<br>• Either receiving mental health care in a hospital or community-based mental health care (living independently in the community)_x000D_<br>_x000D_<br>_x000D_<br>	Exclusion criteria: Individuals with mental health conditions who are acutely unwell that impact their ability to engage in study activities. However, due to the fluctuations in the conditions which are usually temporary or episodic; an attempt would be made to seek consent at a time when the condition improves (NHRME4.5.6)	Oral Health;Mental Health; <br>Oral Health <br>Mental Health;Oral and Gastrointestinal - Other diseases of the mouth, teeth, oesophagus, digestive system including liver and colon;Mental Health - Other mental health disorders	GLOW: Guiding Lifelong Oral Health Wellness <br>The intervention includes<br>1. Group oral health education – <br>o Content overview <br>• Understanding the connection between oral health and overall systemic health<br>• Exploring how oral health can impact diseases such as diabetes, cardiovascular diseases and respiratory conditions<br>• Discussing the etiology and progression of dental caries a…	Changes in oral hygiene practice behaviour[Establishing a regular oral care routine recorded by the mental health clinicians Baseline - before intervention<br>4th Week - to assess the establishment of an oral care routine during intervention using the oral care record maintained by the mental health clinicians<br>8th Week - to assess the establishment of an oral care routine at the end of interve…	To measure changes in plaque index as an indicator of oral hygiene[Plaque Index Baseline - initial assessment of plaque index before intervention_x000D_<br>4th Week - reassess the changes in plaque index during intervention_x000D_<br>8th Week - reassess the changes in plaque index at the end of intervention];Changes in oral health knowledge [The section of the questionnaire designed to assess cha…	Nil	Oral Health Services, Primary and Community Health, NSLHD, NSW Health	Approved	03/06/2024		Northern Sydney Local Health District Human Research Ethics Committee												Drug and Alcohol Mental Health Service, Northern Sydney Local Health District, NSW Health
2025-10-02 13:32:15	14652976	TCTR20240725001	2025-02-03	Effectiveness of a trauma-informed parenting and mental health intervention among migrant and displaced caregivers from Myanmar in Tak province, Thailand	Effectiveness of a trauma-informed parenting and mental health intervention among migrant and displaced caregivers from Myanmar in Tak province, Thailand	Dr Amanda Sim	No	20240725	2024-07-25	TCTR	https://www.thaiclinicaltrials.org/show/TCTR20240725001	Recruiting	No	18 Years	100 Years	Both	2024-07-23	480	Interventional	Randomized	Phase 1/Phase 2	Thailand	Inclusion criteria: 1. Caregivers of at least one child aged 4 to 15 years old. Caregivers are defined as_x000D_<br>parents or guardians with primary responsibility for the care of a minor child under the age of 15_x000D_<br>years living in the same household. _x000D_<br>2. From Myanmar_x000D_<br>3. Currently residing in one of the study sites_x000D_<br>4. Conversant in Burmese	Exclusion criteria: Individuals will be excluded if they meet the following criteria:_x000D_<br>1. Significant or severe cognitive, neurological, or developmental impairments that render them unable to provide informed consent, as assessed by data collection staff_x000D_<br>2. Caregivers who reside in institutions or group homes	physical and psychological violence against children <br>violence against children<br>child maltreatment<br>physical abuse<br>psychological abuse<br>physical discipline<br>parenting<br>mental health<br>trauma-informed<br>parenting intervention<br>intervention<br>randomized controlled trial<br>migrant<br>refugee <br>Myanmar<br>Thailand;violence against children<br>child maltreatment<br>physical ab…	The intervention consists of six 3-hour weekly sessions delivered by a pair of facilitators from community organizations and trained community mobilizers. Groups of 12 caregivers will take part in the intervention, which will be delivered in the community. Each session includes psychoeducation and skills practice adapted from evidence-based parenting and mental health interventions that have been…	Positive parenting behavior Baseline (T0), 4 weeks post-intervention (T1), 6-month follow-up (T2) Adapted version of Parent Behavior Inventory,Caregiver mental health Baseline (T0), 4 weeks post-intervention (T1), 6-month follow-up (T2) 10-item version of the Hopkins Symptom Checklist,Physical and psychological violence Baseline (T0), 4 weeks post-intervention (T1), 6-month follow-up (T2) ISPCAN …	Family functioning 4 weeks post-intervention (T1), 6-month follow-up (T2) Burmese Family Functioning Scale,Caregiver attitude towards physical punishment Baseline (T0), 4 weeks post-intervention (T1), 6-month follow-up (T2) Myanmar Demographic Health Survey 2015,Caregiver knowledge of positive parenting 4 weeks post-intervention (T1), 6-month follow-up (T2) Measure developed for study,Caregiver e…	Nil Known	The LEGO Foundation	Submitted, approved	25/04/2024	pripsrirb@mahidol.ac.th	Institutional Review Board, Institute for Population and Social Research	0244102014 Ext. 223	pripsrirb@mahidol.ac.th		[Table]	Sim	1280 Main Street West	siml3@mcmaster.ca	6048493477	McMaster University		2025-08-31
2025-10-02 13:32:15	14196731	ACTRN12624000871549	2024-07-29	Pilot investigation of psychedelic-assisted psychotherapy for treatment of post-traumatic stress disorder (PTSD) in people diagnosed with co-occurring borderline personality disorder – a controlled before-and-after study	Pilot investigation of psychedelic-assisted psychotherapy for treatment of post-traumatic stress disorder (PTSD) in people diagnosed with co-occurring borderline personality disorder – a controlled before-and-after study	Spectrum Personality Disorder Service for Victoria	Yes	20240716	2024-07-16	ANZCTR	https://anzctr.org.au/ACTRN12624000871549.aspx	Not Recruiting	No	18 Years	90 Years	Females	2024-07-26	20	Interventional	Purpose: Treatment; Allocation: Non-randomised trial; Masking: Open (masking not used);Assignment: Parallel;Type of endpoint: Safety/efficacy;	Phase 2	Australia	Inclusion criteria: • Female clients aged 18 years or older who are eligible for treatment from Spectrum’s Complex Care Team (reserved for clients with severe and high risk presentations for whom manualised specialised treatment programs are not indicated)_x000D_<br>• Diagnosis of PTSD (or Complex PTSD)_x000D_<br>• Diagnosis of BPD_x000D_<br>• Effective method of contraception if of child-bearing…	Exclusion criteria: • Diagnosis of Narcissistic or Antisocial Personality Disorder (which lack the attachment pathology we believe is amenable to the actions of MDMA)_x000D_<br>• Diagnosis or likely diagnosis of Autism Spectrum Disorder or traits_x000D_<br>• Currently taking prescription medication for attention deficit hyperactivity disorder (ADHD)_x000D_<br>• Intellectual disability severe enou…	borderline personality disorder (BPD);post-traumatic stress disorder (PTSD); <br>borderline personality disorder (BPD) <br>post-traumatic stress disorder (PTSD);Mental Health - Psychosis and personality disorders	A treatment that combines BPD-specific psychotherapy and 3,4-Methylenedioxymethamphetamine (MDMA) within the public mental health sector.<br><br>The initial recruitment effort will focus on identifying participants for the MDMA treatment arm. Once MDMA treatment arm participants have commenced treatment, recruitment will target psychotherapy-only participants who will be matched on sex, age (with…	Safety[Any adverse effects reported from the intervention will be recorded in a checklist that is specifically designed for this study.<br>Some of the reported risks associated with ingestion of MDMA include: <br>Rise in blood pressure (assessed using a digital sphygmomanometer) and/or heart rate (assessed using pulse oximeter)<br>Measurement of BP and HR at 1.5 to 2 hours after the initial dose,…	State of mood[Profile of Mood States (POMS) – short form Two month intervals from admission to discharge; 3 and 6 months post-discharge];Dissociation[Dissociative Experiences Scale (DES) Two month intervals from admission to discharge; 3 and 6 months post-discharge];Dissociative symptoms[Dissociative Subtype of PTSD Scale (DSPS) Two month intervals from admission to discharge; 3 and 6 months post…	Nil known	Spectrum Personality Disorder Service for Victoria	Approved	27/03/2024		Eastern Health Human Research Ethics Committee
2025-10-02 13:32:15	14127751	ACTRN12624000842561	2024-07-15	The NEOgrads playgroup program- promoting early motor development for preterm babies.	The NEOgrads playgroup study: Improving developmental motor outcomes through intensive Early Intervention in preterm infants: A feasibility study.	Auckland University of Technology	Yes	20240708	2024-07-08	ANZCTR	https://anzctr.org.au/ACTRN12624000842561.aspx	Not Recruiting	No	11 Weeks	7 Months	Both males and females	2024-07-15	15	Interventional	Purpose: Prevention; Allocation: Non-randomised trial; Masking: Open (masking not used);Assignment: Single group;Type of endpoint: Efficacy;	Not Applicable	New Zealand;New Zealand	Inclusion criteria: To be eligible for the study, participants will satisfy the following criteria:_x000D_<br>-Be healthy preterm infants who have been born between 32+0 to 36+6 weeks post-menstrual age,_x000D_<br>-Infant is younger than 12-weeks corrected age (based on estimated date of birth),_x000D_<br>-Reside in the Auckland region who have English-speaking parents/ caregivers._x000D_<br>_x00…	Exclusion criteria: Potential participants will be excluded if they meet the following criteria:_x000D_<br>-Infants born extremely preterm, i.e., < 32 weeks gestation,_x000D_<br>-Infants with known genetic or neurological conditions that will affect gross motor development (i.e., Trisomy 21, arthrogryposis, Cerebral Palsy, Spina Bifida, etc),_x000D_<br>-Parents/ caregivers who are unable to bring…	Healthy preterm infants (32+0 to 36+6 weeks gestation).;Gross motor developmental delay;Cognitive Delay ;Preterm infants; <br>Healthy preterm infants (32+0 to 36+6 weeks gestation). <br>Gross motor developmental delay <br>Cognitive Delay <br>Preterm infants;Reproductive Health and Childbirth - Complications of newborn;Public Health - Health service research;Neurological - Other neurological disor…	All participants will participate in a 12-week developmental Early Intervention program (NEOgrads playgroup), including a pre and post intervention gross motor assessment to determine the programs feasibility. The NEOgrads program will consist of a weekly, 30-minute developmental group class with and a tailored home exercise program (daily practice for 20 minutes duration) for 12-weeks interventi…	Feasibility: program adherence [A "Playgroup Logbook" will record participant attendance to the NEOgrads playgroup.<br>A "Parent Logbook" will record home practice (the frequency and duration) and additional external developmental activities. The "Playgroup Logbook" will be updated following each class session over the 12 week program. <br>The "Parent Logbook" will be completed following practice…	Feasibility: Protocol fidelity [A class protocol audit: Paper audit of each class protocol delivery (checklist of key motor performance exercises as outlined in the weekly session plan (Intervention protocol)). Video audit of the first three weeks of classes. Following each class session over the first 3 weeks of each class group during the 12-week intervention period. _x000D_<br>Video analysis o…	Nil known.	Physiotherapy New Zealand Special Interest Groups (Neurology & North Shore Branch);Visiting Neurodevelopmental Therapists New Zealand Group ;Auckland Children's Physiotherapy Ltd. ;Physiotherapy New Zealand Special Interest Groups (Neurology & North Shore Branch);Visiting Neurodevelopmental Therapists New Zealand Group ;Auckland Children's Physiotherapy Ltd.	Approved;Approved;Approved;Approved	05/04/2024;28/05/2024;05/04/2024;28/05/2024	;;;	Northern A Health and Disability Ethics Committee ;Auckland University of Technology Ethics Committee;Northern A Health and Disability Ethics Committee ;Auckland University of Technology Ethics Committee	;;;	;;;										Auckland Children's Physiotherapy ltd.
2025-10-02 13:32:15	14117318	ISRCTN15214459	2024-07-08	Effectiveness and cost-effectiveness study of the Liaison Mental Health-Education Program for schools	Effectiveness and cost-effectiveness study of the Coordination and Liaison Child and Adolescent Mental Health Program for schools	Instituto de Psiquiatria y Salud Mental, Hospital Gregorio Marañón	No	20240623	2024-06-23	ISRCTN	https://www.isrctn.com/ISRCTN15214459	Recruiting	No			Both	2024-05-15	15000	Observational	Observational prospective longitudinal study (Other, Efficacy)	Not Applicable	Spain	Inclusion criteria: 1. All students (age 3 to 19 years) from schools (public and private) in the districts of Retiro, Moratalaz, Vicálvaro, Rivas-Vaciamadrid, and Arganda del Rey (Madrid, Spain) where the mental health coordination and liaison program has been implemented, as well as students from the control schools selected. Parents of these students and teachers from participating schools, as …	Exclusion criteria: None	Child and adolescent mental health disorders <br>Mental and Behavioural Disorders	All students from schools (public and private) in the districts of Retiro, Moratalaz, Vicálvaro, Rivas-Vaciamadrid, and Arganda del Rey (Madrid, Spain), where the mental health coordination and liaison program has been implemented, will be invited to participate, as well as students from control schools. Additionally, parents of these students and teachers from participating schools will be offer…	1. Cost-effectiveness of the program will be evaluated by measuring:<br>1.1. Behavioural and emotional difficulties of the participants measured using the Strengths and Difficulties Questionnaire (SDQ) at baseline, 6, 12 and 24 months of follow-up<br>1.2. Health-related quality of life of children and adolescents measured using the EQ-5D-Y at baseline, 6, 12 and 24 months of follow-up<br>1.3. Men…	1. Satisfaction with the Mental Health Clinical Liaison Program, measured in teachers and clinicians (from other mental health services where participants are attended), using a self-device questionnaire, based on the general satisfaction questionnaire administered in other programs/services at the Gregorio Marañón Hospital at 12 months of follow-up or after the patient has been discharged.<br>2.…	Nil known;Nil Known;PSY-SCHOOL 1.0	Fundación Alicia Koplowitz, Fundación Nemesio Díaz	Approved	22/01/2024	ceim.hgugm@salud.madrid.org	Ethics committee of research with medicines Hospital General Universitario Gregorio Marañón; ref: PSY-SCHOOL	+34 (0)91 586 7007/91 or +34 (0)91 426 9378	ceim.hgugm@salud.madrid.org		[Table]	Arango	Instituto de Psiquiatría y Salud Mental Calle Ibiza, 43	carango@hggm.es	+34 (0)915868133		Yes	2026-11-30
2025-10-02 13:32:15	14117177	ACTRN12624000764538	2024-07-08	A Randomised Controlled Trial of Schema Therapy, Healthy APproach to weIght management and Food in Eating Disorders (HAPIFED), and Treatment as Usual within the Public Hospital Setting for Individuals with Eating Disorders and Higher Weight	A Randomised Controlled Trial of Schema Therapy, HAPIFED, and Treatment as Usual within the Public Hospital Setting for Individuals with Eating Disorders and Higher Weight Assessing Future Recommendations of Psychological Treatment Modalities For Weight Management and Symptom Reduction	Fairfield Hospital	Yes	20240621	2024-06-21	ANZCTR	https://anzctr.org.au/ACTRN12624000764538.aspx	Not Recruiting	No	18 Years	55 Years	Both males and females	2024-07-31	90	Interventional	Purpose: Treatment; Allocation: Randomised controlled trial;	Not Applicable	Australia	Inclusion criteria: The inclusion and exclusion criteria is based upon Schema Therapy’s recommended ‘suitable for treatment’ candidate (Smith, 2020)._x000D_<br>1. Individuals will be currently attending the Fairfield Obesity and Diabetes Clinics and will be identified as having higher weight (BMI greater than or equal to 30 kg/m2)_x000D_<br>2. Inclusion criteria:_x000D_<br>a. Male or female aged …	Exclusion criteria: a. Pregnant or breastfeeding, or having a desire to become pregnant during the course of the study; _x000D_<br>b. Undergone bariatric surgery or intragastric balloon insertion in the 24 months prior to screening as weight loss can continue up to 24 months post-procedure;_x000D_<br>c. Diagnosis of a condition, or use of a medical treatment, that interferences with appetite regu…	Obesity;Eating Disorders; <br>Obesity <br>Eating Disorders;Mental Health - Eating disorders;Public Health - Health service research	Arm 1: Modified Schema Therapy (ST) will be adapted for individuals with eating disorders and higher weight following the group manual set out by Simpson and Smith (2020). Therapy treatment will be groups of 10 participants run by a registered psychologist, and group will focus on the therapeutic alliance, psychoeducation/orientation to schema therapy, assessment and formulation, schema therapy s…	To evaluate the efficacy and effectiveness of Schema Therapy for weight loss compared to treatment as usual and other evidence-based psychological treatment namely HAPIFED.[Body Mass Index (BMI): height will be measured once by Fairfield Hospital Diabetes Clinic's stadiometer, and weight will be measured weekly by a scale provided by Fairfield Hospital Diabetes Clinic Baseline/pre-treatment, 1st …	Participant mood[Mood will be assessed by participant's self-reported Depression Anxiety Stress Scale-Short Form (DASS-21) Baseline/pre-treatment, 16 week post-commencement - completion of treatment, 6 month post-completion follow up];Participant eating behaviours, eating disorder symptoms[Eating behaviours will be assessed by participant's self-reported Eating Disorder Examination Questionnaire …	nil	Western Sydney University	Approved	27/03/2024		South Western Sydney Local Health District Human Research Ethics Committee												Western Sydney University
2025-10-02 13:32:15	14074775	ACTRN12624000733572	2024-06-24	Not just a walk in the park: Implementing nature walking groups in rural mental health services as a transdiagnostic approach on mental health recovery.	Effect of implementing nature walking groups in rural mental health services for people with serious mental illness.	Rural Health Research Institute, Charles Sturt University	Yes	20240614	2024-06-14	ANZCTR	https://anzctr.org.au/ACTRN12624000733572.aspx	Not Recruiting	No	18 Years	No limit	Both males and females	2024-06-17	80	Interventional	Purpose: Treatment; Allocation: Non-randomised trial; Masking: Open (masking not used);Assignment: Parallel;Type of endpoint: Efficacy;	Not Applicable	Australia	Inclusion criteria: • Currently receives mental health services at Illawarra Community Mental Health Service (ICMHS) or LikeMind_x000D_<br>• Shows interest and commitment to be part of a 12-week program of weekly nature walking groups _x000D_<br>• Completed and passed the health moves assessment _x000D_<br>• Ability to walk unassisted for up to 60 minutes at low intensity_x000D_<br>	Exclusion criteria: • Cannot participate in at least 10 of the 12 scheduled NWGs_x000D_<br>• Instability in current mental health, for example, a current intent or plan of suicide_x000D_<br>	mental health condition; <br>mental health condition;Mental Health - Other mental health disorders	A total of four Nature Walking Groups (NWGs) with 10 participants in each group will be conducted in the two sites over 12 months by the trained Nature Walking Group facilitators. Intervention participants (Group A; n=40) will participate in one NWG, receiving 1 hour per week in nature for a continuous period of 12 weeks (twelve walks per participant), while still also receiving treatment as usua…	Change in anxiety and depression[Patient health Questionnaire - anxiety and depression scale. This will be assessed as a composite outcome. baseline, 12 weeks (primary endpoint) and 3 months post 12-week collection.]	Nature connection[Nature Relatedness Scale – short form baseline, 12 weeks and 3 months post 12 week collection];Personal wellbeing[Personal Wellbeing Index baseline, 12 weeks and 3 months post 12 week collection];Stress[salivary cortisol sampling Baseline and 12 weeks (at end of NWG sessions)]	Nil known	Department of Health and Aged Care (DoHAC), Australian Commonwealth Government.	Approved	03/05/2024		Charles Sturt University Human Research Ethics Committee
2025-10-02 13:32:15	14223383	NCT06553521	2024-08-19	MyHEARTSMAP In-Patient Study	Universal Psychosocial Screening Using MyHEARTSMAP In Hospitalized Pediatric Patients: A Randomized Control Study	University of British Columbia	No	20240612	2024-06-12	ClinicalTrials.gov	https://clinicaltrials.gov/ct2/show/NCT06553521	Not recruiting	No	7 Years	17 Years	All	2021-08-17	289	Interventional	Allocation: Randomized. Intervention model: Parallel Assignment. Primary purpose: Screening. Masking: None (Open Label).	N/A	Canada	Inclusion Criteria:_x000D_<br>_x000D_<br> - Children and youth aged 7-17 years (and their guardians) from the emergency_x000D_<br> department (ED)_x000D_<br>_x000D_<br> - Primary non-psychiatric concerns_x000D_<br>_x000D_<br> - Admitted to the in-patient general pediatrics, cardiology, nephrology, neurology,_x000D_<br> endocrinology, gastroenterology, general surgery, urology, or orthopaedic surg…		Mental Health Issue;Psychosocial Functioning	Other: MyHEARTSMAP Youth Self-assessment Tool (At Admission)	Incorporation of mental health resources during in-patient stay;Incorporation of MH resources on discharge planning	Utilization of mental health resources following discharge	H21-01221	Please refer to primary and secondary sponsors
2025-10-02 13:32:15	14007220	CTRI/2024/05/067577	2024-05-27	Role of Self-Regulation Strategies for Individuals with Alcohol Dependence Syndrome	Development of a Comprehensive Self-Regulation Intervention for Individuals with Alcohol Dependence Syndrome - NIL	Sarnajeet Das	Yes	20240517	2024-05-17	CTRI	http://www.ctri.nic.in/Clinicaltrials/pmaindet2.php?trialid=105664	Not Recruiting	No				2024-05-30	150	Interventional	Other Method of generating randomization sequence:Not Applicable Method of allocation concealment:Not Applicable Blinding and masking:Not Applicable	Phase 1/ Phase 2	India	Inclusion criteria: Inclusion criteria for individual with ADS: Individual diagnosed with Alcohol Dependence Syndrome as per ICD-10 <br/ ><br>Individual between age group of 18 years to 45 years of age <br/ ><br>Individuals who can read Assamese or English. <br/ ><br>Individual who will give informed consent for the study <br/ ><br> <br/ ><br>Inclusion criteria for Normal Controls: <br/ ><br>Indi…	Exclusion criteria: Exclusion criteria for individual with ADS: <br/ ><br>Individuals have dependence on any other psychoactive substance except nicotine and tobacco dependence. <br/ ><br>Individual having dual psychiatric diagnosis <br/ ><br>Individual who has history of complicated withdrawal seizure <br/ ><br>Individual who has gone through any form of psychotherapy within the last 1 month. <b…	Health Condition 1: G- Mental Health	Intervention1: Self Regulation Intervention: Assessment will be done before intervention and post intervention and on follow up visit after 2 months<br>Control Intervention1: Self Regulation Intervention: Comparison will be done based on the assessment post intervention and on follow up visit after 2 months<br>	The present research will help in the development of a comprehensive model of Self-Regulation. It will also help to understand the factors contributing to the broader concept of Self Regulation in Alcohol Dependence Syndrome. The proposed Self Regulation intervention will help in elevating Self Regulation and thereby abstinence in Alcohol Dependence Syndrome.Timepoint: The study will be conducted…	Self Regulation intervention will help in elevating Self Regulation and thereby abstinence in Alcohol Dependence Syndrome.Timepoint: The study will be conducted in two phase. In phase one individuals with Alcohol Dependence Syndrome (ADS) and normal controls will be assessed on selected tools and based on the findings of the phase one, a self regulation intervention module will be developed. In p…	NIL	Department of Addiction Medicine and Department of Clinical Psychology, Lokopriya Gopinath Bordoloi Regional Institute of Mental Health (LGBRIMH), Tezpur, Assam;Sarnajeet Das	Approved	28/02/2024		Institutional Ethics Committee				[Table]		Department of Clinical Psychology, Academic Building, 5th floor, Lokopriya Gopinath Bordoloi Regional Institute of Mental Health (LGBRIMH), Tezpur, Assam	vikas85punia@gmail.com	09992144462	Lokopriya Gopinath Bordoloi Regional Institute of Mental Health (LGBRIMH), Tezpur, Assam
2025-10-02 13:32:15	14196718	ACTRN12624000634572	2024-07-29	Contextualising and evaluating the preliminary effectiveness, feasibility, and acceptability of a Suicide Prevention Program for Secondary School Students in Nepal	Contextualising and evaluating the preliminary effectiveness, feasibility, and acceptability of a Suicide Prevention Program for Secondary School Students in Nepal	Western Sydney University- Research Training Program Stipend Scholarship.	Yes	20240516	2024-05-16	ANZCTR	https://anzctr.org.au/ACTRN12624000634572.aspx	Not Recruiting	No	15 Years	No limit	Both males and females	2024-08-01	110	Interventional	Purpose: Prevention; Allocation: Non-randomised trial; Masking: Open (masking not used);Assignment: Single group;Type of endpoint: Efficacy;	Not Applicable	Nepal	Inclusion criteria: Adolescents aged 15 and above studying in year nine and/or 10 of a government school of Nepal.	Exclusion criteria: Not providing informed consent from the parents and adolescents.	Suicidal thoughts; <br>Suicidal thoughts;Mental Health - Suicide	SafeTALK is a community-wide awareness program about suicide, its core concepts are Safety and Connectedness (Turley, 2018).<br>To implement the SafeTALK program in Nepal two training programs will need to be completed. The first program is the LivingWorks Applied Suicide Intervention Skills Training (ASIST) - two days (15 Hours) of in-person training. After completing ASIST, a two-day in-person …	Contextualisation of SafeTALK suicide prevention program[Focus group discussion. Students studying in grade nine and or ten in Sunsari districts, parents, teachers, school nurses, mental health professionals, and representative health policymakers will be eligible to participate. The sample size will be 5 to 8 adolescents, 1 to 2 parents, 1 to 2 teachers, 1 school nurse, 1 psychiatric nurse, and …	Feasibility and acceptability will be assessed as a composite outcome.[Interview will be taken from 15-17 participants belonging to diverse group (adolescents, parents, teachers, heath workers and policymakers). Pre-developed interview schedule will be used to take interview from 15-20 minutes and audio will be recorded. Separate interview schedule will be used for adolescents and adult participa…	None	Western Sydney University- Research Training Program Stipend Scholarship.	Approved;Not approved	01/07/2024;01/01/1900	;	University of Western Sydney Human Research Ethics Committee;Nepal Health Research Council	;	;
2025-10-02 13:32:15	14289845	ACTRN12624000637549	2024-09-09	Can Cognitive Behavioral Therapy (CBT)-Insomnia be enhanced with clinical-grade, at-home sleep monitoring?: A Pilot study	The feasibility, acceptability, and effectiveness of enhancing CBT for insomnia with a digital platform incorporating home-based EEG and electronic sleep diary: A pilot study in adult participants aged 18-65	Compumedics Limited	Yes	20240516	2024-05-16	ANZCTR	https://anzctr.org.au/ACTRN12624000637549.aspx	Recruiting	No	18 Years	65 Years	Both males and females	2024-05-30	30	Interventional	Purpose: Treatment; Allocation: Non-randomised trial; Masking: Open (masking not used);Assignment: Single group;Type of endpoint: Efficacy;	Not Applicable	Australia	Inclusion criteria: _x000D_<br>Prospective participants will need to be aged 18-65, be available to attend four to eight, weekly (or fortnightly) therapy sessions, and have an Insomnia Severity Index (ISI) score of 10 or above._x000D_<br>_x000D_<br>	Exclusion criteria: The exclusion criteria are: _x000D_<br>(i) any co-morbid pre-diagnosed, non-treated sleep disorder (e.g.,_x000D_<br>obstructive sleep apnoea, sleep-wake cycle disorders);_x000D_<br> (ii) the regular (3+nights per week) use of sleep_x000D_<br>related medication; _x000D_<br>(iii) any CBT-based treatment for insomnia in the previous 12-month period;_x000D_<br> (iv) women who are …	Insomnia; <br>Insomnia;Mental Health - Other mental health disorders	Intervention:<br>4-8, weekly or fortnightly, 60 minute sessions of individually administered CBT-Insomnia (mostly in person, but telehealth sessions will be provided if required) that will be augmented with the use of a clinical grade, at-home sleep monitoring device (Somfit - see below). Participants can attend sessions weekly or fortnightly depending on convenience and clinical need as discusse…	Insomnia Symptom Severity[Insomnia Severity Index Immediately post treatment is the primary timepoint. This is between 0-7 days following the final CBT-Insomnia session.<br>ISI will be measured at baseline, post treatment and follow-up (3 months following the final CBT-Insomnia session).]	Clinician experience survey[Bespoke clinician experience survey created for this study On completion of treatment delivery by each clinician (post treatment) 0-7 days following the final treatment session.];Client experience survey[Survey developed for this study Immediately post treatment (0-7 days after the final treatment session)];Fatigue symptoms[Fatigue Assessment Scale Immediately post tre…	nil	An Innovation Connection Grant by the Federal Department of Industry, Science and Resources ;Compumedics Limited	Approved	17/04/2024		The University of Western Australia Human Research Ethics Committee
2025-10-02 13:32:15	13975463	ACTRN12624000593538	2024-05-21	Effects of an in-line skating program in students with high functioning autism spectrum disorder and attention deficit hyperactivity disorder	Effects of an in-line skating program on motor, cognitive and behavioural skills in students with high functioning autism spectrum disorder and attention deficit hyperactivity disorder	National Science and Technology Council	No	20240509	2024-05-09	ANZCTR	https://anzctr.org.au/ACTRN12624000593538.aspx	Not Recruiting	No	6 Years	12 Years	Both males and females	2015-08-01	80	Interventional	Purpose: Treatment; Allocation: Randomised controlled trial;	Not Applicable	Taiwan, Province Of China	Inclusion criteria: The inclusion criteria for the participants with ASD or ADHD were as follows: (1) current age between 6 and 12 years, (2) a diagnosis of ASD based on the Diagnostic and Statistical Manual of Mental Disorders, 4th edition, text revision (DSM-IV-TR), (3) a diagnosis of ADHD based on the Diagnostic and Statistical Manual of Mental Disorders, 4th edition, text revision (DSM-IV-TR)…	Exclusion criteria: Children diagnosed with intellectual disability and cerebral palsy were excluded.	Autism spectrum disorder;Attention deficit hyperactivity disorder; <br>Autism spectrum disorder <br>Attention deficit hyperactivity disorder;Public Health - Health promotion/education;Mental Health - Autistic spectrum disorders;Mental Health - Other mental health disorders	Approximately 80 children (autism spectrum disorder [ASD], n = 40; attention deficit hyperactivity disorder [ADHD], n = 40), aged 6-12 years, were recruited to participate in the study. Participants were matched by age and sex within each disability group, and then randomly assigned to an inline skating experimental group (ASD Group One, n = 20; ADHD Group One, n = 20) or a wait-list control grou…	Motor development[Raw subtest scores of the Test of Gross Motor Development-2 Each participant was assessed three times, once at study entry (T1), a second time after 12 weeks of intervention programs or second baseline (T2), and a third time after another 12-week (T3).];Motor proficiency[standard scores of the Bruininks-Oserestsky Test of Motor Proficiency-2 Each participant was assessed three t…	Spatial working memory (the outcome is primary)[Raw scores of the CANTAB Spatial Working Memory Test Each participant was assessed three times, once at study entry (T1), a second time after 12 weeks of intervention programs or second baseline (T2), and a third time after another 12-week (T3).];Spatial planning (the outcome is primary)[Raw scores of the CANTAB Stockings of Cambridge Each participa…	None	National Science and Technology Council	Approved	27/06/2014		National Changhua University of Education, Research Ethics Committee										Yes	2017-07-31	National Kaohsiung Normal University	2024-05-09
2025-10-02 13:32:15	14266211	ISRCTN65217320	2024-08-26	Using an arts-based program to reduce mental-health-related stigma in young people	WeARTolerance: evaluating the impact of an arts-based program to reduce mental health-related stigma among teenagers and young adults in Portugal, employing a mixed-method study in two phases	Universidade Lusófona	No	20240502	2024-05-02	ISRCTN	https://www.isrctn.com/ISRCTN65217320	Not Recruiting	No			Both	2023-03-01	210	Interventional	Mixed-method explanatory nested-design combining qualitative and quantitative methods study (Other)	Not Applicable	Portugal	Inclusion criteria: 1. 11 to 24 years old; for participants aged under 18 years, it was also a criterion to have their legal guardian’s formal authorisation to participate<br>2. Speak Portuguese<br>3. Live in Portugal<br>4. Willing to participate in an arts-based program	Exclusion criteria: Significant cognitive, motor, and speech impairments that might hinder the completion of the activities	Redution of mental-health-related stigma in young people <br>Mental and Behavioural Disorders	After recruitment, participants will be randomly assigned to one of eight smaller groups based on age and developmental level: teenagers aged 11-16 and young adults aged 17-24. The allocation to groups will ensure a balanced representation of participants with mental health conditions. The program, designed to fit within official school vacations, will consist of 12 sessions spread over four cons…	Social stigma measured using the Attribution Questionnaire-9 (AQ-9) for adults and AQ-8-C for children and adolescents in the week before the program (T1: Baseline), the week after (T2: Post-intervention) and six months after the program (T3: Follow-up)	The following secondary outcome measures will be assessed in the week before the program (T1: Baseline), the week after (T2: Post-intervention) and six months after the program (T3: Follow-up):<br>1. Knowledge of mental health measured using the Mental Health Knowledge Schedule (MAKS)<br>2. Social distance measured using the Social Distance Scale<br>3. Intergroup anxiety measured using the Interg…	Nil known;Nil known;LCF/PR/SR22/52570002	'la Caixa' Foundation	Approved	08/03/2023	ilind@ulusofona.pt	Ethics and Deontology Committee of the Psychology and Life Sciences of Lusófona University; ref: CEDIC-2023-09-09	+351 217 515 500	ilind@ulusofona.pt		[Table]	Beato	Universidade Lusófona, Campo Grande 380	ana.beato@ulusofona.pt	+351 967482475		Yes	2024-06-30
2025-10-02 13:32:15	14196711	ACTRN12624000553572	2024-07-29	COMPAS: Checking on mental health, providing alternatives to suicide	COMPAS (Checking on mental health, providing alternatives to suicide): Effect of a telehealth intervention on suicidality in first-year university students	Curtin University	Yes	20240501	2024-05-01	ANZCTR	https://anzctr.org.au/ACTRN12624000553572.aspx	Not Recruiting	No	17 Years	No limit	Both males and females	2024-08-05	10000	Interventional	Purpose: Prevention; Allocation: Non-randomised trial; Masking: Open (masking not used);Assignment: Other;Type of endpoint: Efficacy;	Not Applicable	Australia	Inclusion criteria: Student enrolled at an Australian university in their first year of study.	Exclusion criteria: None	Suicide;Mental health; <br>Suicide <br>Mental health;Mental Health - Suicide;Mental Health - Other mental health disorders	Telehealth intervention for people identified at risk of suicidal behaviour in the future, Telehealth includes safety planning, assessment, and referral.<br><br>We have developed a multivariable algorithm, embedded in an online survey, that accurately identified individuals at increased risk of suicidal behaviour within the next 12 months. We work with our clinical psychology trainees to proactiv…	Suicide plans and/or attempts will be assessed as a composite outcome[Self-report via responses to screening survey Baseline, 4 weeks, one year follow-up post baseline];Depression[Assessed with the PHQ 9 Baseline, one year follow-up post baseline];Anxiety[As assessed by the GAD Baseline, one year follow-up post baseline]	Student retention[Administrative records Baseline, one year follow-up post baseline];Academic performance[Administrative records Baseline, one year follow-up post baseline]	2032058	National Health and Medical Research Council;BeyondBlue;Lifeline WA;Headspace;Department of Health WA	Approved	02/07/2024		Curtin University Human Research Ethics Committee												Deakin University;Harvard Medical School;Massey University;Australian National University;University of New South Wales
2025-10-02 13:32:15	14555482	NCT06395311	2025-01-06	Psychological Distress in Patients With COPD	The Impact of COPD on Psychological Well-being: A Cross-Sectional Study	Spitalul Clinic de Boli Infec?ioase ?i Pneumoftiziologie Dr. Victor Babe? Timi?oara	Yes	20240424	2024-04-24	ClinicalTrials.gov	https://clinicaltrials.gov/ct2/show/NCT06395311	Not recruiting	No	40 Years	75 Years	All	2024-05-13	98	Observational			Romania	Inclusion Criteria:_x000D_<br>_x000D_<br> - Diagnosis of COPD established by a qualified healthcare professional (e.g.,_x000D_<br> pulmonologist, general practitioner) based on:_x000D_<br>_x000D_<br> - Post-bronchodilator spirometry demonstrating airflow obstruction (FEV1/FVC < 0.70)_x000D_<br> following GOLD (Global Initiative for Chronic Obstructive Lung Disease) guidelines._x000D_<br>_x000D_<b…		COPD;Quality of Life;Mental Health;Psychological Distress	Other: COPD psychological well-being assessment	Anxiety and depression assessment;Impact of COPD;Shame and guilt assessment;Self-efficacy assessment;Fear of negative evaluation assessment;Self-compassion assessment;Dyspnea assessment;Aerobic capacity assessment		2045/11.03.2024	Please refer to primary and secondary sponsors								[Table]	Alexandru Cri?an, PhD				Spitalul Clinic de Boli Infec?ioase ?i Pneumoftiziologie Dr. Victor Babe? Timi?oara
2025-10-02 13:32:15	14649418	DRKS00034058	2025-02-03	Mechanism-based modular psychotherapy for adolescents and young adults with trauma: a feasibility study	Mechanism-based modular psychotherapy for adolescents and young adults with trauma: a feasibility study - MeMoPsy	DZPG (Deutsches Zentrum für Psychische Gesundheit)	Yes	20240424	2024-04-24	German Clinical Trials Register	http://drks.de/search/en/trial/DRKS00034058	Recruiting	No	15 Years	25 Years	All	2024-05-15	80	interventional	Allocation: Randomized controlled study; Masking: Blinded (masking used); Control: active; Assignment: parallel; Study design purpose: treatment	2	Germany	Inclusion criteria: • At least one diagnosis of a mental health disorder according to the DSM-5, as assessed by means of Mini-DIPS (Magraf & Cwik, 2017; for exceptions see exclusion criteria), the Structured Clinical Interview (SCID-5-CV, only the subset of questions dealing with ADHS, Beesdo-Baum, K., Zaudig, M., & Wittchen, 2019), and the Structured Clinical Interview for Personality Disorders …	Exclusion criteria: - Posttraumatic stress disorder, as assessed with Mini-DIPS (Margraf & Cwik, 2017)_x000D_<br>- moderate or severe substance abuse disorder (exception: cannabis), as assessed with Mini-DIPS (Margraf & Cwik, 2017)_x000D_<br>- currently suffering from acute psychotic symptoms, as assessed with Mini-DIPS (Margraf & Cwik, 2017)_x000D_<br>- currently suffering from acute manic sympt…	Mental health disorders according to DSM-5, as measured by the Short Interview for Mental Disorders (Mini-DIPS; Margraf & Cwik, 2017) as well as subparts of the Structured Clinical Interview for DSM-5 disorders and the Structured Clinical Interview for Personality Disorders (SCID-5-CV and SCID-5-PD, Beesdo-Baum, K., Zaudig, M., & Wittchen, 2019).	Group 1: Study participants will be divided into two groups. One group (n = 40) will receive MeMoPsy which contains basic modules for building a supportive therapeutic alliance and helping patients to integrate traumatic childhood experiences, as well as specific modules targeting the mechanisms that are known to mediate the relationship between traumatic childhood experiences and mental health d…	Acceptance of the intervention:<br>-Patient satisfaction: Fragebogen zur Patientenzufriedenheit (ZUF-8; Schmidt et al., 1989; T1, T2 und T3) <br>-Therapist satisfaction: Acceptability of Intervention Measure and Feasibility of Intervention Measure (AIM; Weiner et al., 2017; T0, T1 und T2)<br>-Potential negative effects: through study patients with Negative Effects Questionnaire (NEQ; Rozental et …	Differences with regard to working mechanisms of MeMoPsy and CBT will be assessed using the following self-report questionnaires: _x000D_<br>_x000D_<br>Expected psychobiological mechanisms of change: _x000D_<br>- Rejection sensitivity: Rejection Sensitivity Questionnaire (RSQ; Downey & Feldman, 1996; T0, T1, T2 und T3) _x000D_<br>- Emotion dysregulation: State Difficulties in Emotion Regulation S…	01EE2304B	Bundesministerium für Bildung und Forschung (BMBF);Deutsches Zentrum für Psychische Gesundheit (DZPG)	Approved;Approved	09/11/2023;14/12/2023	ethikkommission-I@med.uni-heidelberg.de;ethikkommission-ii@medma.uni-heidelberg.de	Ethikkommission der Medizinischen Fakultät Heidelberg;Ethik-Kommission II der Universität Heidelberg, Medizinische Fakultät Mannheim	+49-6221-5626460;+49-621-38371770	ethikkommission-I@med.uni-heidelberg.de;ethikkommission-ii@medma.uni-heidelberg.de	http://drks.de/search/en/trial/DRKS00034058#studyResults	[Table]	Seitz	Voßstraße 4	katja.seitz@med.uni-heidelberg.de	06221-5634549	Klinik für Allgemeine Psychiatrie
2025-10-02 13:32:15	14214529	ACTRN12624000501549	2024-08-12	Is it possible to conduct a trial of a talking treatment for depression in farmers with mood problems.	Back-on-Track: Randomised controlled feasibility trial of behavioural activation in farmers with mild-to-moderate depression	Western District Health Service	Yes	20240423	2024-04-23	ANZCTR	https://anzctr.org.au/ACTRN12624000501549.aspx	Not Recruiting	No	15 Years	No limit	Both males and females	2024-09-02	40	Interventional	Purpose: Treatment; Allocation: Randomised controlled trial; Masking: Blinded (masking used);Assignment: Parallel;Type of endpoint: Efficacy;	Not Applicable	Australia	Inclusion criteria: Inclusion criteria:_x000D_<br>1. PHQ-9 (Patient Health Questionnaire) score of between 5 and 19 (indicative of mild to moderate depression)._x000D_<br>2. Self identifies as a member of the farming community_x000D_<br>3. Not currently receiving any formal psychological treatment (e.g., Cognitive Behavioural Therapy) for any mental health problem._x000D_<br>4. Does not have seri…	Exclusion criteria: None	Mild to moderate depression; <br>Mild to moderate depression;Mental Health - Depression	Back-on-Track is an individual ten-session (that will last around 30 minutes, delivered approximately weekly, either face-to face or using video conferencing) psychological intervention based on Behavioural Activation. Back-on-Track encourages a person to develop or get back into activities which are meaningful to them by scheduling activities and monitoring behaviours and looking at specific sit…	Feasibility outcomes - peer workers <br>oRecruitment of ten peer workers.<br>oEight trainee peer workers successfully complete the Back-on-Track training package.<br>oSix peer workers are employed as peer workers to deliver the Back-on-Track intervention.<br>oFive peer workers are retained at the completion of the project.<br>[Count of peer worker flow through the study (determined through audit …	Work productivity [The work productivity and activity impairment questionnaire Baseline (week 0), week 10 and week 26 post-baseline.];Loneliness[UCLA loneliness scale Baseline (week 0), week 10 and week 26 post-baseline.];Wellbeing[WHO-5 Wellbeing index Baseline (week 0), week 10 and week 26 post-baseline.];Depression[PHQ-9 (patient health questionnaire) Baseline (week 0), week 10 and week 26 pos…	Nil known	Gardiner Foundation	Approved;Approved;Approved;Approved;Approved	21/05/2024;24/05/2024;24/05/2024;24/05/2024;24/05/2024	;;;;	St Vincent's Hospital Melbourne Human Research Ethics Committee;Edith Cowan University Human Research Ethics Committee;Deakin University Human Research Ethics Committee (DUHREC);University of South Australia Human Research Ethics Committee;La Trobe University Human Ethics Committee	;;;;	;;;;
2025-10-02 13:32:15	14074754	ACTRN12624000476538	2024-06-24	Modulation of executive performance by acute exercise and non-invasive brain stimulation.	Modulating Executive Function through the Interaction of Transcranial Direct Current Stimulation (tDCS) and Exercise Intensity: A Neurophysiological Investigation in healthy adults.	Murdoch University	Yes	20240417	2024-04-17	ANZCTR	https://anzctr.org.au/ACTRN12624000476538.aspx	Not Recruiting	No	18 Years	50 Years	Both males and females	2024-06-17	33	Interventional	Purpose: Treatment; Allocation: Randomised controlled trial; Masking: Blinded (masking used);Assignment: Other;Type of endpoint: Efficacy;	Not Applicable	Australia	Inclusion criteria: • Are aged between 18 and 50 years. The upper age limit of 50 years has been chosen based on evidence suggesting the onset of very mild cognitive decline may begin past this age._x000D_<br>• Engage in regular cardiovascular activities (e.g., at least twice a week)._x000D_<br>• Agree to fast for 3 hours prior to testing (only water or herbal tea is allowed). This is because glu…	Exclusion criteria: Participants will not be able to participate if they: _x000D_<br>• Suffer from cardiac, hepatic, renal, and/or neurological disorders._x000D_<br>• Have damaged or diseased skin on your face and scalp or have a sensitive scalp._x000D_<br>• Have a history of alcohol or drug addiction, or severe psychiatric illness._x000D_<br>• Are receiving drug treatment known to lower the seiz…	Learning; <br>Learning;Mental Health - Studies of normal psychology, cognitive function and behaviour	Trial Stages:<br>1. Initial Assessment (Pre-transcranial direct current stimulation [tDCS]): Participants complete three computerized tasks designed to measure aspects of executive function — cognitive flexibility, response inhibition, and reversal learning. This baseline measurement occurs before any intervention to establish participants' cognitive performance levels prior to the application of…	Total errors [Wisconsin Card Sorting task Immediately before tDCS (sham or active) and 10 minutes following tDCS across two experimental sessions.];Total errors[Go/No-go task Immediately before tDCS (sham or active) and 10 minutes following tDCS across two experimental sessions.];Mean Errors per reversal[Probabilistic Reversal Learning Task Immediately before tDCS (sham or active) and 10 minutes …	Negative feedback sensitivity[Probabilistic Reversal Learning Task Immediately before tDCS (sham or active) and 10 minutes following tDCS across two experimental sessions.]	None	Murdoch University	Not approved	01/01/1900		Murdoch University Human Research Ethics Committee
2025-10-02 13:32:15	13925059	CTRI/2024/04/065594	2024-04-29	To see how Brief Integrated Schema and Mindfulness-Based Intervention Module has an effect on different domains of Social Cognition in adolescents with internalizing behaviours along with also changes in severity of symptoms, change in early maladaptive schemas, mindfulness and electrophysiology.	Efficacy of Brief Integrated Schema and Mindfulness-Based Intervention Module on Improving Social Cognition in Adolescents with Internalizing Behavioural Problems: A Psychophysiological Study - NIL	Department of Clinical Psychology Central Institute of Psychiatry	Yes	20240412	2024-04-12	CTRI	http://www.ctri.nic.in/Clinicaltrials/pmaindet2.php?trialid=102643	Not Recruiting	No				2024-04-24	40	Interventional	Other Method of generating randomization sequence:Coin toss, Lottery, toss of dice, shuffling cards etc Method of allocation concealment:Sequentially numbered, sealed, opaque envelopes Blinding and masking:Not Applicable	N/A	India	Inclusion criteria: Participants with a diagnosis of Generalized Anxiety disorder, Obsessive-Compulsive Disorder, Dissociative Disorder, and Depression as per Diagnostic Criteria of ICD 10 DCR (WHO 1993). <br/ ><br> <br/ ><br>Participants scoring above the cut-off score of 3 and above on Emotional disorder, 1 on Obsessive-Compulsive Disorder (OCD) clusters of DPCL. <br/ ><br> <br/ ><br>Both gende…	Exclusion criteria: Participants with a history of chronic or other significant general medical/neurological illness. <br/ ><br>Participants with a Cut-off score of 3 and above on the psychosis cluster of DPCL. <br/ ><br>Participants who had prior exposure to any mode of brain stimulation. <br/ ><br>	Health Condition 1: F40-F48- Anxiety, dissociative, stress-related, somatoform and other nonpsychotic mental disorders Health Condition 2: F33- Major depressive disorder, recurrent Health Condition 3: F32- Major depressive disorder, singleepisode	Intervention1: Efficacy of Brief Integrated Schema and Mindfulness-Based Intervention Module on Improving Social Cognition in Adolescents with Internalizing Behavioural Problems: A Psychophysiological Study: The present study will be a between-group design where the sample will be selected through purposive sampling. Adolescents admitted to the Erna Hoch Centre for Child and Adolescent Psychiatry…	Social Cognition <br/ ><br>Severity of SymptomsTimepoint: Pre intervention <br/ ><br>Post intervention (After 5 weeks) <br/ ><br>One month follow up	Early Maladaptive Schemas <br/ ><br>Mindfulness <br/ ><br>Global FunctioningTimepoint: Pre intervention <br/ ><br>Post intervention (After 5 weeks) <br/ ><br>One month follow up;Electrophysiological Measure (ERP) <br/ ><br>Timepoint: Pre intervention <br/ ><br>Post intervention (After 5 weeks)	NIL	Central Institute of Psychiatry	Approved	27/01/2023		Institute Ethics Committee, CIP				[Table]		Department of Psychiatry, Central Institute of Psychiatry	mahashweta.bhattacharya05@gmail.com	8240873702	Central Institute of Psychiatry
2025-10-02 13:32:15	13888644	ACTRN12624000435583	2024-04-15	Virtual Reality and Savoring to Promote Well-being of Patients With Chronic Respiratory Diseases: a Randomized Controlled Trial	Virtual Reality and Savoring to Promote Well-being of Patients With Chronic Respiratory Diseases: a Randomized Controlled Trial	IRCCS INRCA (Italian National Research Centre on Aging) Casatenovo	No	20240409	2024-04-09	ANZCTR	https://anzctr.org.au/ACTRN12624000435583.aspx	Not Recruiting	No	18 Years	No limit	Both males and females	2023-01-23	46	Interventional	Purpose: Treatment; Allocation: Randomised controlled trial;	Not Applicable	Italy	Inclusion criteria: - Age 18 years and over_x000D_<br>- A diagnosis of chronic respiratory disease according to European Respiratory Society (ERS)/American Thoracic Society (ATS) criteria_x000D_<br>- Written informed consent	Exclusion criteria: - Diagnosis of dementia or cognitive impairment reported within the medical records_x000D_<br>- Mini Mental State Examination score of < 26_x000D_<br>- Pre-existing medical conditions that preclude the use of the Oculus Quest 2 headset, such as (1) the presence of binocular vision abnormalities, (2) a positive history of seizures and epileptic conditions, (3) the presence of c…	Chronic respiratory diseases;emotional well-being;psychological well-being; <br>Chronic respiratory diseases <br>emotional well-being <br>psychological well-being;Respiratory - Other respiratory disorders / diseases;Mental Health - Studies of normal psychology, cognitive function and behaviour	Together with the 3-week traditional pulmonary rehabilitation in the hospital, the experimental group took part in the VR-based enhanced with savoring intervention. It lasted two weeks and included four 25-minute sessions, with two sessions per week. In each session, the experimental group experienced a 10-minute relaxing virtual scenario using the Oculus Quest 2 headset integrated with a narrati…	Emotional well-being and psychological well-being[Mental Health Continuum Short Form Baseline (T0), immediately after the completion of all four sessions (T1, primary timepoint), and in the one-month follow-up (T2) for both groups];Positive affect and negative affect[Scale of Positive and Negative Experiences Baseline (T0), immediately after the completion of all four sessions (T1, primary timepo…	Sense of presence in the virtual environment[Slater Usoh Steed Presence Questionnaire Immediately after the completion of all four sessions (T1)];VR acceptance[Ad hoc questionnaire based on the Unified Theory of Acceptance and Use of Technology (UTAUT) model designed specifically for this study Immediately after the completion of all four sessions (T1)];Relaxation[10-point Visual Analogue Scale I…	None	Istituto di Ricovero e Cura a Carattere Scientifico (IRCCS) INRCA (Italian National Research Centre on Aging) Casatenovo ;Università Cattolica del Sacro Cuore di Milano	Approved	19/01/2023		Comitato Etico INRCA										Yes	2023-09-15	Università Cattolica del Sacro Cuore di Milano	2024-04-09
2025-10-02 13:32:15	14432196	ACTRN12624000394549	2024-11-11	Evaluating the acceptability, feasibility, and short-term effects of a coach-supported, online parenting program (‘PiP Kids-Autism’) for parents of autistic children, targeting child depression and anxiety.	An open-label, uncontrolled feasibility and acceptability trial of a therapist-assisted, online parenting program (‘PiP Kids-Autism’) for parents of autistic children, targeting child depression and anxiety.	Monash University	Yes	20240403	2024-04-03	ANZCTR	https://anzctr.org.au/ACTRN12624000394549.aspx	Recruiting	No	18 Years	No limit	Both males and females	2024-10-08	45	Interventional	Purpose: Educational / counselling / training; Allocation: Non-randomised trial; Masking: Open (masking not used);Assignment: Single group;Type of endpoint: Efficacy;	Not Applicable	Australia	Inclusion criteria: Parents/guardians:_x000D_<br>- of autistic children aged 8 - 11 who live in Australia_x000D_<br>- who can read and speak English_x000D_<br>- have internet access	Exclusion criteria: 1. Child does not yet have phrase speech (meaningful multi-word utterances that include an action word such as "I am jumping on the trampoline")._x000D_<br>2. Child has a significant neurologic or metabolic disorder, chromosomal abnormality, motor or sensory impairment, or a life-threatening medical condition. _x000D_<br>3. Child requires acute treatment or intensive intervent…	Parenting practices of parents of autistic children;Autistic Child Depression;Autistic Child Anxiety; <br>Parenting practices of parents of autistic children <br>Autistic Child Depression <br>Autistic Child Anxiety;Public Health - Health promotion/education;Public Health - Health service research;Mental Health - Depression;Mental Health - Anxiety;Mental Health - Autistic spectrum disorders	The intervention, ‘Partners in Parenting-Kids Autism’ (PiP Kids-Autism), is an adapted version of the web-based parenting program ‘Parenting Resilient Kids’ (PaRK; ACTRN12616000621415), since renamed 'PiP Kids'. The original PaRK program is an online parenting program designed to equip parents with evidence-based parenting guidelines to respond to anxiety or depression in their child. PiP Kids-Au…	Change in preventive parenting practices (core) from pre to post intervention (quantitative).[Parenting to Reduce Child Anxiety and Depression Scale-Autism (PaRCADS-Autism) Change in Core Score on the PaRCADS-Autism 1) Pre-intervention (baseline survey package)<br>2) Post-intervention: 120 days from baseline assessment completion date];Change in parenting efficacy from pre to post intervention (q…	Parental intervention engagement: coaching sessions (quantitative).[Record Audit -Coaching program adherence (%) Percentage will be calculated individually for coaching sessions, as: 100% x [(observed usage of the program) / (intended usage of the program)]. Observed usage = total number of coaching sessions completed by parent, as determined by audit of coaching session attendance records. Inten…	Nil known	Australian Rotary Health	Approved	05/02/2024		Monash University Human Research Ethics Comittee
2025-10-02 13:32:15	14473755	ACTRN12624000368538	2024-11-18	Investigating Sodium Butyrate as Treatment for Anorexia Nervosa	Evaluating the Effectiveness of Sodium Butyrate for Treatment of Anorexia Nervosa in Individuals Aged 16 and Over - An Open-Label Proof of Concept Study	Monash University	Yes	20240328	2024-03-28	ANZCTR	https://anzctr.org.au/ACTRN12624000368538.aspx	Recruiting	No	16 Years	No limit	Both males and females	2024-10-21	15	Interventional	Purpose: Treatment; Allocation: Non-randomised trial; Masking: Open (masking not used);Assignment: Single group;	Phase 2	Australia	Inclusion criteria: 1. Diagnosis of anorexia nervosa (restrictive or binge-eating/purging subtype), in accordance with the Diagnostic and Statistical Manual of Mental Disorders 5th edition (DSM-5)._x000D_<br>2. 16 years or older in age._x000D_<br>3. Baseline body mass index (BMI) greater than or equal to 14_x000D_<br>4. Demonstrated capacity to give informed consent._x000D_<br>5. No initiation of…	Exclusion criteria: 1. Inability to provide informed consent._x000D_<br>2. Hospitalisation within the 2-months prior to screening for the purpose of managing risk of refeeding or treatment of other medical instability that has a causal link with AN._x000D_<br>3. Physical parameters meeting Criteria for Medical Ward Admission as per the RANZCP Alfred Health Eating Disorder – Inpatient Access and T…	Anorexia Nervosa; <br>Anorexia Nervosa;Mental Health - Eating disorders	Drug - Sodium butyrate<br>Dose - 1 g once daily<br>Duration - 12 weeks<br>Mode - Oral tablet<br><br>Adherence monitoring:<br>We'll be asking participants of their adherence during the fortnightly catch-up.<br>We typically ask:<br>- Have you missed any pills in the last fortnight? If so, how many<br>- How many pills do you have left?<br>- If more than 2 pills missed, did you miss these 2 days in a…	Change in eating disorder symptoms [Change in Eating Disorder Symptom Scale (CHEDS) Baseline (pre-commencement), Week 4 (post-intervention commencement), Week 8 (post-intervention commencement), Week 12 (primary endpoint) after intervention commencement, 3-month Follow-Up (post end-of-treatment)];Change in Body Mass Index[Height will be measured using a stadiometer, and weight will be measured us…	Change in eating disorder symptoms[Eating Disorder-15 Baseline (pre-commencement), Week 4 (post-intervention commencement), Week 8 (post-intervention commencement), Week 12 after intervention commencement];Change in eating disorder symptoms[Eating Disorder Examination Questionnaire version 6 Baseline (pre-commencement), Week 4 (post-intervention commencement), Week 8 (post-intervention commenceme…	Nil known	Monash University	Approved	14/06/2024		Alfred Hospital Ethics Committee
2025-10-02 13:32:15	13820226	ACTRN12624000269538	2024-03-25	Improving care of attention deficit hyperactivity disorder (ADHD) in people who use drugs	Managing substance use disorder (SUD) in the presence of Attention Deficit Hyperactivity Disorder (ADHD): does active management of ADHD improve outcomes in terms of reduced drug use and improved quality of life?	Alcohol and Drug Research Innovation Agenda (ADRIA)	No	20240318	2024-03-18	ANZCTR	https://anzctr.org.au/ACTRN12624000269538.aspx	Recruiting	No	18 Years	No limit	Both males and females	2024-01-03	80	Interventional	Purpose: Treatment; Allocation: Randomised controlled trial; Masking: Open (masking not used);Assignment: Parallel;Type of endpoint: Efficacy;	Not Applicable	Australia	Inclusion criteria: Aged 18 year or over_x000D_<br>Score >= 14 on ASRS part A_x000D_<br>Have the diagnosis confirmed on interview (DIVA)_x000D_<br>Live within the Goulburn Valley Health catchment area_x000D_<br>	Exclusion criteria: Have a history of _x000D_<br>o Severe neurological disorders including stroke_x000D_<br>o Symptomatic cardiovascular disease_x000D_<br>o Hyperthyroidism_x000D_<br>o Moderate to severe hypertension_x000D_<br>o Glaucoma_x000D_<br>o Pheochromocytoma_x000D_<br>o Have a current acute psychotic illness_x000D_<br>o using mono-amine oxidase inhibitors_x000D_<br>o Are pregnant or breas…	Attention Deficit Hyperactivity Disorder (ADHD);substance use disorder (SUD) ; <br>Attention Deficit Hyperactivity Disorder (ADHD) <br>substance use disorder (SUD) ;Mental Health - Addiction;Mental Health - Other mental health disorders	The subjects will be divided randomly on enrolment into tow groups. <br>Group A will be immediately be provided with additional services including case management, counselling, access to ADHD coaching, and a mental health review with a psychiatrist. A research nurse will provide case management. All contacts and reviews (including telehealth review) will be recorded.<br>Group B will be offered al…	Change in ADHD symptoms[Adult ADHD Self Report Scale (ASRS) <br> Baseline and three monthly for 6 months Group A and 12 months Group B];Change in ADHD related impairment<br>[Weiss Impairment Scale<br> Baseline and three monthly for 6 months Group A and 12 months Group B];Change in substance use[Change in Australian Treatment Outcome Profile<br> Baseline and three monthly for 6 months Group A and …	Change in reported Quality of Life[WHO Quality of Life Scale - Brief Baseline and end of intervention (6 months for Group A and 12 months for Group B)];Change in psychological functioning - as assessed by the Loffty inventory[Loffty inventory Baseline and three monthly for 6 months Group A and 12 months Group B];Change in depression, anxiety and stress[DASS-21 Baseline and three monthly for 6 mon…	NONE	Victoria Alcohol and Drug Association (VAADA)	Approved	17/11/2023		Goulburn Valley Health Human Research Ethics Committee												Goulburn Valley Alcohol and Drug Service
2025-10-02 13:32:15	13810414	ACTRN12624000251527	2024-03-18	The effectiveness of a water intake challenge on beverage intake in Australian adults.	Assessing the effectiveness of a water intake challenge and the validity of a behaviour change readiness index for predicting beverage intake in Australian adults.	CSIRO	No	20240314	2024-03-14	ANZCTR	https://anzctr.org.au/ACTRN12624000251527.aspx	Not Recruiting	No	18 Years	No limit	Both males and females	2022-11-10	200	Interventional	Purpose: Treatment; Allocation: Non-randomised trial; Masking: Open (masking not used);Assignment: Single group;	Not Applicable	Australia	Inclusion criteria: Part 1: Initial screening survey_x000D_<br>• 18 years or older_x000D_<br>• Perceived good comprehension of English._x000D_<br>Part 2: 4-week intervention_x000D_<br>• Completed initial screening survey _x000D_<br>• Met following screening criteria based on survey responses: <1.2L daily water consumption _x000D_<br>• Willing to provide informed consent_x000D_<br>• Access to own …	Exclusion criteria: • Any self-reported condition that includes a medical fluid restriction e.g. chronic kidney disease. To be confirmed prior to consent.	Dehydration;Self-efficacy; <br>Dehydration <br>Self-efficacy;Diet and Nutrition - Other diet and nutrition disorders;Public Health - Other public health;Mental Health - Studies of normal psychology, cognitive function and behaviour	Part 1 of the study involved completing an initial screening survey. Participants were asked to complete a series of questions about their health behaviours (including diet and water intake) and their readiness to change such behaviours. They were also asked several behavioural and psychological measures that formed predictors for participation in the intervention (the second phase of the study).…	Beverage intake, namely, average daily consumption of plain drinking water[The Brief Questionnaire to Access Habitual Beverage Intake Screening and Week 4 (end of treatment)]	Subjective wellbeing[Satisfaction with life scale Screening and Week 4 (end of treatment)];Daily mood and beverage intake[Ecological momentary assessment survey delivered via a mobile application Daily from baseline to week 4 (end of treatment)];Coping self-efficacy[The coping self-efficacy scale Baseline and Week 4 (end of treatment)];Habit[The Self-Report Habit Index (12 items) adapted for wate…	None	CSIRO	Approved	24/10/2022		The CSIRO Health and Medical Human Research Ethics committee (low risk review panel)										Yes	2022-12-09		2024-03-14
2025-10-02 13:32:15	13798664	ACTRN12624000224527	2024-03-11	Mother-Infant Dialectical Behaviour Therapy Plus (MI-DBT +) program for mothers with borderline personality disorder	Combined treatment of Mother-Infant Dialectical Behaviour Therapy (MI-DBT) and Attachment and Biobehavioral Catch-up (ABC) for mothers with borderline personality disorder: A feasibility and initial proof of efficacy study	Women's and Children's Health Network	No	20240307	2024-03-07	ANZCTR	https://anzctr.org.au/ACTRN12624000224527.aspx	Recruiting	No	16 Years	No limit	Females	2021-06-18	28	Interventional	Purpose: Treatment; Allocation: Non-randomised trial; Masking: Open (masking not used);Assignment: Crossover;Type of endpoint: Efficacy;	Not Applicable	Australia	Inclusion criteria: Inclusion criteria are women who have an infant under three years of age who are referred for MI-DBT therapy and have been assessed by mental health clinicians and either diagnosed with BPD or have traits of BPD as defined by the DSM-5. The referral pathway for entry into the MI-DBT group therapy program is either via recommendation from a consulting psychiatrist following a m…	Exclusion criteria: Exclusion criteria include illiteracy, current uncontrolled psychosis, substance dependence that requires detox, and/or significant cognitive impairment. These criteria are on the basis that individuals need to have a sufficient level of functioning to be able to participate in therapy. _x000D_<br>	Borderline personality disorder (BPD); <br>Borderline personality disorder (BPD);Mental Health - Psychosis and personality disorders	In a non-randomised trial with a crossover design, the MI-DBT+ study aims to test the feasibility and efficacy of combining Mother-Infant Dialectical Behaviour Therapy (MI-DBT) with Attachment and Biobehavioral Catch-up (ABC) for mothers with borderline personality disorder (BPD). <br><br>MI-DBT groups, organised by Helen Mayo House of the Women’s and Childrens Health Network, are run annually ac…	Participants change in BPD symptom severity[The Borderline Symptom List-23 (BSL-23) At baseline, post MI-DBT (week 24 of MI-DBT treatment), post-ABC (week 10 of ABC treatment), 12-month follow-up, and 36-month follow-up. The primary endpoint is the assessment that occurs after both MI-DBT and ABC have been completed (i.e., for participants in the MI-DBT then ABC group, the primary endpoint is the…	Participants change in depression[The Edinburgh Postnatal Depression Scale (EPDS) At baseline, post MI-DBT (week 24 of MI-DBT treatment), post-ABC (week 10 of ABC treatment), 12-month follow-up, and 36-month follow-up];Participants change in anxiety[The Beck Anxiety Inventory (BAI) At baseline, post MI-DBT (week 24 of MI-DBT treatment), post-ABC (week 10 of ABC treatment), 12-month follow-up, and…	None	Womens and Children's Hospital Foundation;Channel 7 Children's Research Foundation	Approved	05/09/2013		Womens and Children's Health Network Human Research Ethics Committee
[truncated: 668 more rows]

## Sheet: WHO search parameters
ICTRP Search Portal

## Sheet: Google search results
URL	Searches completed 10 Feb 2025
https://pmc.ncbi.nlm.nih.gov/articles/PMC9008525/
https://mental.jmir.org/2022/3/e32824
https://awspntest.apa.org/doi/10.1186/s12888-023-05114-y
https://www.frontiersin.org/journals/psychiatry/articles/10.3389/fpsyt.2022.1018095/full
https://doi.org/10.1136/bmjment-2023-300670
https://www.frontiersin.org/journals/psychology/articles/10.3389/fpsyg.2022.1014527/full
https://dx.doi.org/10.1136%2Fbmjopen-2021-059258
https://www.jmir.org/2021/9/e28369/
https://awspntest.apa.org/doi/10.1007/s10964-023-01735-4
https://journals.plos.org/digitalhealth/article?id=10.1371/journal.pdig.0000595
https://www.cambridge.org/core/journals/bjpsych-open/article/smartphone-health-assessment-for-relapse-prevention-sharp-a-digital-solution-toward-global-mental-health/EA9039A071B8CF6EBF1085486098ABEE
https://www3.weforum.org/docs/WEF_Global_Governance_Toolkit_for_Digital_Mental_Health_2021.pdf
[truncated: 43 more rows]
